# Supplementary material for: Mental health, risk perception, and coping strategies among healthcare workers in Egypt during the COVID-19 pandemic
Source: PLoS One. 2023 Feb 27;18(2):e0282264. doi: 10.1371/journal.pone.0282264 (PMC9970061; doi:10.1371/journal.pone.0282264)
Supplement: S1 Data — (XLSX) [file pone.0282264.s002.xlsx]

## Sheet: 4_Egypt Survey Healthcare
no.	Gender	Age	Religion	Marital status	Staying with (at the time of COVID-19 pandemic)	1. Occupation	2. Duration of working experience (in years)	3. What is your current workplace?	4. Are you working in the Intensive Care Unit (ICU)?	5. Working position	6. Are you having contact with COVID-19 confirmed cases or suspected cases at workplace?	Over the last 2 weeks, how often have you been bothered by the following problems? (Kindly swipe left to right to view all the options if you are answering through mobile phone.) [Feeling nervous, anxious, or on edge]	Over the last 2 weeks, how often have you been bothered by the following problems? (Kindly swipe left to right to view all the options if you are answering through mobile phone.) [Not being able to stop or control worrying]	Over the last 2 weeks, how often have you been bothered by the following problems? (Kindly swipe left to right to view all the options if you are answering through mobile phone.) [Worrying too much about different things]	Over the last 2 weeks, how often have you been bothered by the following problems? (Kindly swipe left to right to view all the options if you are answering through mobile phone.) [Trouble relaxing]	Over the last 2 weeks, how often have you been bothered by the following problems? (Kindly swipe left to right to view all the options if you are answering through mobile phone.) [Being so restless that it's hard to sit still]	Over the last 2 weeks, how often have you been bothered by the following problems? (Kindly swipe left to right to view all the options if you are answering through mobile phone.) [Becoming easily annoyed or irritable]	Over the last 2 weeks, how often have you been bothered by the following problems? (Kindly swipe left to right to view all the options if you are answering through mobile phone.) [Feeling afraid as if something awful might happen]	Over the last 2 weeks, how often have you been bothered by the following problems? (Kindly swipe left to right to view all the options if you are answering through mobile phone.) [Little interest or pleasure in doing things]	Over the last 2 weeks, how often have you been bothered by the following problems? (Kindly swipe left to right to view all the options if you are answering through mobile phone.) [Feeling down, depressed or hopeless]	Over the last 2 weeks, how often have you been bothered by the following problems? (Kindly swipe left to right to view all the options if you are answering through mobile phone.) [Trouble falling or staying asleep, or sleeping too much]	Over the last 2 weeks, how often have you been bothered by the following problems? (Kindly swipe left to right to view all the options if you are answering through mobile phone.) [Feeling tired or having little energy]	Over the last 2 weeks, how often have you been bothered by the following problems? (Kindly swipe left to right to view all the options if you are answering through mobile phone.) [Poor appetite or overeating]	Over the last 2 weeks, how often have you been bothered by the following problems? (Kindly swipe left to right to view all the options if you are answering through mobile phone.) [Feeling bad about yourself- or that you are a failure or have let yourself or your family down]	Over the last 2 weeks, how often have you been bothered by the following problems? (Kindly swipe left to right to view all the options if you are answering through mobile phone.) [Trouble concentrating on things, such as reading the newspaper or watching television]	Over the last 2 weeks, how often have you been bothered by the following problems? (Kindly swipe left to right to view all the options if you are answering through mobile phone.) [Moving or speaking so slowly that other people could have noticed? Or the opposite â€“ being so fidgety or restless that you have been moving around a lot more than usual]	Over the last 2 weeks, how often have you been bothered by the following problems? (Kindly swipe left to right to view all the options if you are answering through mobile phone.) [Thoughts that you would be better of dead or of hurting yourself in some way]	If you checked off any problems, how difficult have these made it for you to do your work, take care of things at home, or get along with other people?	(1) I am worried about getting infected with COVID-19.	(2) I am worried about my family members getting COVID-19 from me.	(3) I am worried about my colleagues (in the team) getting infected with COVID-19.	(4) I am worried about inadequate personal protective equipment for healthcare personnel (PPE).	(5) I am worried about fake news which might be spreading out in the community.	(6) I am worried about the prevention and control measures that we are practicing at current moment.	(1) How do you cope with stress during COVID-19 pandemic? (Please select more than one if applicable)	(2) Mental health support team is available at my workplace.	(3) I am getting support from mental health support team at my workplace.	Teamwork during COVID-19 pandemic (Kindly swipe left to right to view all the options if you are answering through mobile phone.) [Interprofessional teamwork and collaboration reduce stress in managing the patients during pandemic.]	Teamwork during COVID-19 pandemic (Kindly swipe left to right to view all the options if you are answering through mobile phone.) [I am willing to discuss about patient management with my team members during pandemic.]	Teamwork during COVID-19 pandemic (Kindly swipe left to right to view all the options if you are answering through mobile phone.) [Disagreement (or) argument often occur in my team which remains unsolved.]	Teamwork during COVID-19 pandemic (Kindly swipe left to right to view all the options if you are answering through mobile phone.) [Interprofessional teamwork improved the health outcomes of the patients during pandemic.]	Teamwork during COVID-19 pandemic (Kindly swipe left to right to view all the options if you are answering through mobile phone.) [I am getting psychological support from team members at workplace during pandemic.]
1	Female	26	Islam	Single	Family	Clinical pharmacist	4	Hospital	Yes	I am providing healthcare directly to the patients (such as doctors, nurses, pharmacists, etc)	Yes	Several days	Several days	Several days	Not at all	Several days	Not at all	More than half the days	Several days	Several days	Several days	Not at all	More than half the days	Several days	Not at all	Not at all	Not at all	Somewhat difficult	Neutral	Agree	Agree	Agree	Agree	Agree	Family support;Religion	No	No	Agree	Neutral	Agree	Disagree	Strongly disagree
2	Male	53	Islam	Married	Family	Assist prof	31	University	No	I do not provide healthcare directly to the patients (such as public health specialists, healthcare administrators, etc)	No	Several days	More than half the days	Nearly every day	Several days	More than half the days	Several days	More than half the days	More than half the days	More than half the days	Nearly every day	More than half the days	Nearly every day	More than half the days	Nearly every day	More than half the days	More than half the days	Very difficult	Agree	Agree	Agree	Agree	Agree	Agree	Family support;Religion;Exercise;Positive thinking;Sleep and Adequate Food;Praying;watch tv	No	No	Agree	Agree	Neutral	Strongly agree	Disagree
3	Female	30	Islam	Single	Family	Regulatory pharmacist;Teaching assistant	8	University	No	I do not provide healthcare directly to the patients (such as public health specialists, healthcare administrators, etc)	No	Several days	Not at all	Not at all	Not at all	Not at all	Several days	Not at all	Not at all	Not at all	Not at all	Not at all	Not at all	Not at all	Not at all	Not at all	Not at all	Not difficult at all	Neutral	Agree	Neutral	Agree	Agree	Agree	Family support;Exercise;Positive thinking;Friends support;watch tv	No	No	Agree	Agree	Neutral	Neutral	Disagree
4	Female	32	Islam	Single	Family	Doctor;Healthcare Administrator	8	Hospital;University	No	I am providing healthcare directly to the patients (such as doctors, nurses, pharmacists, etc)	No	Not at all	Not at all	Not at all	Not at all	Not at all	Not at all	Not at all	Several days	More than half the days	More than half the days	Several days	More than half the days	Several days	Not at all	Not at all	Not at all	Somewhat difficult	Neutral	Agree	Agree	Neutral	Agree	Agree	Family support;Peer support;Religion;Positive thinking;Praying	No	No	Strongly agree	Agree	Disagree	Neutral	Strongly disagree
5	Male	30	Islam	Single	Family	Doctor	7	University	No	I do not provide healthcare directly to the patients (such as public health specialists, healthcare administrators, etc)	No	Not at all	Several days	Several days	Several days	Not at all	Several days	More than half the days	Not at all	Not at all	Not at all	Several days	Not at all	Several days	Not at all	Not at all	Not at all	Not difficult at all	Neutral	Agree	Agree	Agree	Agree	Agree	Family support;Weekly work planning and being productive (satisfaction with Job achievements)	No	No	Disagree	Agree	Neutral	Neutral	Neutral
6	Female	32	Islam	Single	Family	Doctor	4	Hospital	No	I am providing healthcare directly to the patients (such as doctors, nurses, pharmacists, etc)	Yes	More than half the days	More than half the days	More than half the days	Several days	Several days	More than half the days	Nearly every day	Several days	Nearly every day	Several days	More than half the days	Nearly every day	More than half the days	More than half the days	More than half the days	Several days	Not difficult at all	Agree	Agree	Agree	Agree	Agree	Agree	Religion;Exercise;Friends support;Sleep	No	No	Strongly agree	Strongly agree	Agree	Strongly agree	Agree
7	Female	26	Islam	Single	Family	Regulatory Pharmacist	2	Central administration of pharmaceutical affairs	No	I do not provide healthcare directly to the patients (such as public health specialists, healthcare administrators, etc)	No	Several days	Nearly every day	Nearly every day	Nearly every day	Nearly every day	Nearly every day	Nearly every day	Nearly every day	Nearly every day	Nearly every day	Nearly every day	Nearly every day	More than half the days	Several days	Several days	Not at all	Somewhat difficult	Neutral	Agree	Agree	Agree	Agree	Agree	Family support;Positive thinking;Praying;Learn the situation;Weekly work planning and being productive (satisfaction with Job achievements)	No	No	Neutral	Neutral	Neutral	Agree	Neutral
8	Male	26	Christianity	Single	Family	Medical representation	2	Home	No	I do not provide healthcare directly to the patients (such as public health specialists, healthcare administrators, etc)	No	Nearly every day	Several days	Nearly every day	Not at all	More than half the days	Nearly every day	Nearly every day	More than half the days	Nearly every day	Not at all	More than half the days	Not at all	More than half the days	Nearly every day	Not at all	Not at all	Not difficult at all	Agree	Agree	Agree	Agree	Agree	Agree	Religion;watch tv	No	No	Neutral	Neutral	Neutral	Agree	Strongly disagree
9	Female	27	Islam	Married	Alone	Community pharmacist	3	Home	No	I do not provide healthcare directly to the patients (such as public health specialists, healthcare administrators, etc)	No	More than half the days	More than half the days	Several days	Several days	Not at all	Several days	More than half the days	Several days	Several days	Not at all	Several days	Not at all	Not at all	Not at all	Not at all	Not at all	Not difficult at all	Agree	Agree	Agree	Agree	Agree	Agree	Religion;Reading too much;Learn the situation;Weekly work planning and being productive (satisfaction with Job achievements)	Yes	Yes	Neutral	Agree	Disagree	Strongly disagree	Neutral
10	Female	30	Islam	Single	Family	Doctor	6	Hospital	Yes	I am providing healthcare directly to the patients (such as doctors, nurses, pharmacists, etc)	Yes	Not at all	Not at all	Not at all	Not at all	Not at all	Not at all	Not at all	Not at all	Not at all	Not at all	Not at all	Several days	Several days	Several days	Not at all	Several days	Not difficult at all	Neutral	Agree	Neutral	Neutral	Neutral	Agree	Family support;Friends support;Sleep;watch tv	No	No	Neutral	Disagree	Neutral	Disagree	Strongly agree
11	Female	28	Islam	Single	Family	Medical Underwriter	5	Company	No	I do not provide healthcare directly to the patients (such as public health specialists, healthcare administrators, etc)	No	Nearly every day	Nearly every day	Nearly every day	More than half the days	More than half the days	More than half the days	More than half the days	Several days	More than half the days	Nearly every day	Nearly every day	Not at all	Not at all	Several days	Several days	Not at all	Somewhat difficult	Neutral	Agree	Agree	Agree	Agree	Agree	Family support;Religion;Exercise;Friends support;Praying;watch tv	Yes	No	Strongly agree	Strongly agree	Disagree	Agree	Neutral
12	Female	20	Islam	Single	Family	Medical student	0	Home	No	I do not provide healthcare directly to the patients (such as public health specialists, healthcare administrators, etc)	No	Nearly every day	More than half the days	Nearly every day	More than half the days	Several days	Several days	Nearly every day	More than half the days	More than half the days	More than half the days	Several days	Several days	More than half the days	Several days	Several days	Several days	Somewhat difficult	Agree	Agree	Agree	Agree	Agree	Agree	Family support;Religion;Sleep and Adequate Food	No	No	Agree	Agree	Neutral	Neutral	Neutral
13	Male	27	Islam	Married	Alone	Regulatory Pharmacist	4	Freelance	No	I do not provide healthcare directly to the patients (such as public health specialists, healthcare administrators, etc)	No	Not at all	Not at all	Not at all	Not at all	Not at all	Not at all	Not at all	Not at all	Not at all	Not at all	Not at all	Not at all	Not at all	Not at all	Not at all	Not at all	Not difficult at all	Neutral	Neutral	Disagree	Neutral	Neutral	Disagree	Family support;Exercise;Positive thinking;Friends support;Praying;watch tv	Yes	Yes	Neutral	Neutral	Neutral	Neutral	Neutral
14	Male	27	Islam	Single	Alone	Community pharmacist	3	Pharmacy	No	I am providing healthcare directly to the patients (such as doctors, nurses, pharmacists, etc)	No	Not at all	Not at all	Several days	Not at all	Not at all	Not at all	Several days	Not at all	Several days	Several days	Several days	Not at all	Several days	Several days	Not at all	Not at all	Somewhat difficult	Disagree	Agree	Disagree	Agree	Disagree	Neutral	Learn new things (sewing)	No	No	Neutral	Agree	Agree	Disagree	Strongly disagree
15	Female	28	Islam	Married	Alone	Doctor	5	Hospital	No	I do not provide healthcare directly to the patients (such as public health specialists, healthcare administrators, etc)	No	Several days	Not at all	Not at all	Several days	Several days	Several days	More than half the days	More than half the days	Several days	Several days	Several days	More than half the days	Not at all	Several days	More than half the days	More than half the days	Somewhat difficult	Agree	Agree	Agree	Agree	Agree	Agree	Family support;Religion;Exercise;Positive thinking	No	No	Agree	Strongly agree	Agree	Agree	Strongly agree
16	Female	27	Islam	Single	Family	Regulatory pharmacist	3	Office, Ministry of Health and Sports	No	I do not provide healthcare directly to the patients (such as public health specialists, healthcare administrators, etc)	No	Not at all	Several days	More than half the days	Not at all	Not at all	More than half the days	Several days	Several days	Several days	More than half the days	More than half the days	More than half the days	Several days	Not at all	Not at all	Not at all	Somewhat difficult	Neutral	Neutral	Neutral	Disagree	Agree	Agree	Family support;Religion;Friends support;Sleep;watch tv;Weekly work planning and being productive (satisfaction with Job achievements)	Yes	No	Agree	Disagree	Disagree	Agree	Agree
17	Female	26	Atheists (Non-religious)	Married	Family	Doctor	3	Freelance	No	I do not provide healthcare directly to the patients (such as public health specialists, healthcare administrators, etc)	No	Nearly every day	More than half the days	Nearly every day	Nearly every day	Nearly every day	Nearly every day	More than half the days	Several days	Not at all	Several days	Several days	Several days	More than half the days	Several days	Nearly every day	Not at all	Somewhat difficult	Neutral	Agree	Agree	Agree	Neutral	Agree	Family support;Exercise;Mindfulness Meditation;Weekly work planning and being productive (satisfaction with Job achievements)	Yes	Yes	Strongly agree	Strongly agree	Strongly disagree	Neutral	Agree
18	Female	27	Islam	Single	Family	Clinical pharmacist	4	Hospital	Yes	I am providing healthcare directly to the patients (such as doctors, nurses, pharmacists, etc)	No	Not at all	Not at all	Not at all	Not at all	Not at all	Not at all	Not at all	Not at all	Not at all	Not at all	Not at all	Not at all	Not at all	Not at all	Not at all	Not at all		Neutral	Agree	Agree	Disagree	Agree	Neutral	Family support	No	No	Strongly agree	Agree	Strongly disagree	Strongly agree	Agree
19	Female	30	Islam	Single	Family	Doctor	4	Hospital	Yes	I am providing healthcare directly to the patients (such as doctors, nurses, pharmacists, etc)	Yes	Several days	Several days	More than half the days	Nearly every day	Several days	Nearly every day	Nearly every day	More than half the days	More than half the days	Nearly every day	Nearly every day	More than half the days	Nearly every day	Not at all	Not at all	Not at all	Somewhat difficult	Agree	Agree	Agree	Agree	Neutral	Neutral	Family support;Friends support;Sleep	No	No	Agree	Agree	Disagree	Agree	Disagree
20	Male	26	Islam	Single	Family	Clinical pharmacist	3	Hospital	Yes	I am providing healthcare directly to the patients (such as doctors, nurses, pharmacists, etc)	Yes	Several days	Several days	More than half the days	Not at all	Several days	Nearly every day	More than half the days	Several days	Several days	Several days	Nearly every day	Nearly every day	Not at all	Nearly every day	Several days	Not at all	Somewhat difficult	Agree	Agree	Agree	Agree	Agree	Agree	Positive thinking;Sleep;Learn new things (sewing)	No	No	Neutral	Strongly agree	Disagree	Strongly agree	Agree
21	Female	28	Islam	Single	Family	Clinical pharmacist	4	Hospital	Yes	I am providing healthcare directly to the patients (such as doctors, nurses, pharmacists, etc)	No	More than half the days	More than half the days	Several days	Several days	Not at all	More than half the days	More than half the days	Nearly every day	Nearly every day	Nearly every day	Nearly every day	Nearly every day	More than half the days	Nearly every day	Several days	Nearly every day	Very difficult	Agree	Agree	Agree	Agree	Agree	Agree	watch tv	No	No	Agree	Agree	Disagree	Agree	Strongly disagree
22	Male	26	Christianity	Single	Family	Medical representation	2	Home	No	I do not provide healthcare directly to the patients (such as public health specialists, healthcare administrators, etc)	No	Nearly every day	Several days	Nearly every day	Not at all	More than half the days	Nearly every day	Nearly every day	More than half the days	Nearly every day	Not at all	More than half the days	Not at all	More than half the days	Nearly every day	Not at all	Not at all	Not difficult at all	Agree	Agree	Agree	Agree	Agree	Agree	Religion;watch tv	No	No	Neutral	Neutral	Neutral	Agree	Strongly disagree
23	Female	25	Islam	Married	Family	Regulatory pharmacist	3	Hospital	No	I do not provide healthcare directly to the patients (such as public health specialists, healthcare administrators, etc)	Yes	More than half the days	More than half the days	More than half the days	Several days	Several days	More than half the days	Several days	Several days	Several days	Several days	Several days	Several days	Several days	Several days	Several days	Several days	Extremely difficult	Agree	Agree	Agree	Agree	Agree	Disagree	Family support;Positive thinking;Mindfulness Meditation;Praying;Learn the situation;Sleep	No	Yes	Disagree	Strongly disagree	Disagree	Disagree	Disagree
24	Female	39	Islam	Married	Family	Assist prof	17	University	No	I do not provide healthcare directly to the patients (such as public health specialists, healthcare administrators, etc)	No	Several days	Several days	Several days	Not at all	Not at all	Several days	Several days	More than half the days	Not at all	Not at all	Several days	More than half the days	More than half the days	Not at all	Not at all	Not at all	Extremely difficult	Neutral	Neutral	Neutral	Agree	Agree	Agree	Family support	No	No	Strongly agree	Strongly agree	Neutral	Strongly agree	Strongly disagree
25	Female	29	Islam	Married	Family	Assistant lecturer	7	Home	No	I do not provide healthcare directly to the patients (such as public health specialists, healthcare administrators, etc)	No	More than half the days	Several days	Several days	More than half the days	More than half the days	Several days	Several days	Several days	Several days	More than half the days	More than half the days	Several days	Not at all	Not at all	Not at all	Not at all	Somewhat difficult	Agree	Agree	Agree	Agree	Agree	Agree	Religion;Positive thinking;Friends support;Praying;watch tv	No	No	Strongly agree	Neutral	Neutral	Strongly agree	Disagree
26	Male	32	Islam	Married	Family	Clinical pharmacist	10	Hospital	No	I am providing healthcare directly to the patients (such as doctors, nurses, pharmacists, etc)	No	More than half the days	More than half the days	Not at all	Several days	Not at all	More than half the days	More than half the days	More than half the days	More than half the days	More than half the days	More than half the days	More than half the days	More than half the days	Several days	Not at all	Not at all	Somewhat difficult	Agree	Agree	Agree	Agree	Agree	Agree	Family support;Exercise;Positive thinking;Praying;Reading too much;Sleep	No	No	Disagree	Neutral	Agree	Neutral	Strongly disagree
27	Female	25	Islam	Single	Family	Clinical pharmacist	2	Hospital	Yes	I am providing healthcare directly to the patients (such as doctors, nurses, pharmacists, etc)	Yes	More than half the days	Nearly every day	Several days	Not at all	Not at all	Several days	More than half the days	Several days	Not at all	Several days	Several days	More than half the days	Not at all	Not at all	Not at all	Not at all	Somewhat difficult	Agree	Agree	Agree	Agree	Neutral	Agree	Family support;Religion;Positive thinking;Sleep;Staying away from fake news	No	No	Strongly agree	Neutral	Agree	Strongly agree	Strongly disagree
28	Female	27	Islam	Single	Family	Doctor	1	Hospital	Yes	I am providing healthcare directly to the patients (such as doctors, nurses, pharmacists, etc)	Yes	Not at all	Not at all	Not at all	Not at all	Not at all	Not at all	Not at all	Not at all	Not at all	Not at all	Not at all	Not at all	Not at all	Not at all	Not at all	Not at all	Not difficult at all	Disagree	Neutral	Neutral	Neutral	Neutral	Neutral	Um not stressed	Yes	Yes	Strongly disagree	Strongly disagree	Neutral	Strongly disagree	Disagree
29	Female	26	Islam	Single	Family	Doctor	6	Hospital	No	I am providing healthcare directly to the patients (such as doctors, nurses, pharmacists, etc)	Yes	Several days	Not at all	Not at all	More than half the days	Several days	More than half the days	More than half the days	Not at all	More than half the days	Several days	More than half the days	More than half the days	Not at all	Not at all	Not at all	Not at all	Somewhat difficult	Agree	Agree	Neutral	Neutral	Agree	Agree	Family support;Sleep and Adequate Food;watch tv	No	No	Strongly agree	Strongly agree	Agree	Strongly agree	Disagree
30	Male	25	Islam	Single	Family	Community pharmacist	3	Pharmacy	No	I am providing healthcare directly to the patients (such as doctors, nurses, pharmacists, etc)	Yes	Nearly every day	Several days	Several days	More than half the days	More than half the days	Nearly every day	More than half the days	Nearly every day	More than half the days	Nearly every day	Nearly every day	More than half the days	Nearly every day	Several days	Nearly every day	More than half the days	Extremely difficult	Neutral	Agree	Agree	Agree	Agree	Agree	Reading too much;Sleep	No	No	Agree	Agree	Strongly disagree	Agree	Neutral
31	Female	25	Islam	Single	Family	Clinical pharmacist	3	Hospital;Pharmacy	No	I am providing healthcare directly to the patients (such as doctors, nurses, pharmacists, etc)	Yes	Several days	Several days	Not at all	Several days	Several days	Several days	Several days	Not at all	Several days	Not at all	More than half the days	Several days	More than half the days	Not at all	Several days	More than half the days	Somewhat difficult	Agree	Agree	Agree	Agree	Agree	Agree	Friends support;watch tv	No	No	Disagree	Neutral	Disagree	Neutral	Strongly disagree
32	Female	26	Islam	Married	Family	Clinical pharmacist	3	Pharmacy	No	I am providing healthcare directly to the patients (such as doctors, nurses, pharmacists, etc)	No	Several days	More than half the days	More than half the days	More than half the days	Not at all	Not at all	Several days	Several days	Several days	Not at all	Several days	Not at all	Not at all	More than half the days	Not at all	Not at all	Somewhat difficult	Agree	Agree	Neutral	Agree	Agree	Agree	Family support;Religion;Positive thinking;Praying;My dughters , calling my mom and dad every day, think good in Allah	No	No	Neutral	Neutral	Neutral	Neutral	Disagree
33	Female	25	Islam	Single	Family	Clinical pharmacist	1	Hospital	Yes	I am providing healthcare directly to the patients (such as doctors, nurses, pharmacists, etc)	Yes	Several days	Several days	More than half the days	More than half the days	Several days	Several days	More than half the days	Several days	Several days	More than half the days	More than half the days	Several days	Several days	More than half the days	More than half the days	More than half the days	Not difficult at all	Agree	Agree	Agree	Agree	Agree	Agree	Family support;Peer support;Religion;Positive thinking;Friends support;Praying;Sleep	No	No	Agree	Agree	Neutral	Agree	Strongly disagree
34	Female	27	Islam	Single	Family	Medical representation	2	Home	No	I am providing healthcare directly to the patients (such as doctors, nurses, pharmacists, etc)	No	Several days	Not at all	Several days	Not at all	Not at all	Several days	Several days	More than half the days	More than half the days	More than half the days	Nearly every day	Several days	Several days	Several days	Several days	Not at all	Very difficult	Agree	Agree	Agree	Agree	Agree	Agree	Exercise;Positive thinking;Friends support;Learn new things (sewing)	Yes	Yes	Agree	Neutral	Disagree	Neutral	Agree
35	Female	25	Islam	Single	Family	Doctor	1	Holiday	No	I do not provide healthcare directly to the patients (such as public health specialists, healthcare administrators, etc)	No	More than half the days	Several days	More than half the days	More than half the days	More than half the days	Several days	Several days	Nearly every day	Nearly every day	More than half the days	Nearly every day	Nearly every day	Nearly every day	Nearly every day	Several days	Nearly every day	Very difficult	Disagree	Agree	Agree	Neutral	Neutral	Neutral	Religion;Positive thinking;Praying	No	No	Strongly disagree	Neutral	Neutral	Neutral	Neutral
36	Male	31	Islam	Single	Alone	Doctor	6	UN agency	No	I do not provide healthcare directly to the patients (such as public health specialists, healthcare administrators, etc)	No	Several days	Not at all	Not at all	Not at all	Several days	More than half the days	Not at all	Several days	Not at all	Several days	Several days	Several days	Several days	Several days	Not at all	Not at all	Not difficult at all	Neutral	Agree	Agree	Agree	Agree	Agree	Religion;Positive thinking;Praying;I am spending a lot of time planning our global response and trying new ideas as the situation evolves	No	No	Agree	Agree	Disagree	Agree	Strongly disagree
37	Female	22	Islam	Single	Family	Medical student	5	Home	No	I do not provide healthcare directly to the patients (such as public health specialists, healthcare administrators, etc)	No	Several days	Not at all	Not at all	Not at all	Not at all	Several days	Several days	Several days	Not at all	Not at all	Several days	Not at all	Several days	Several days	Not at all	Not at all	Somewhat difficult	Agree	Agree	Agree	Agree	Agree	Agree	Family support;Peer support;Religion;Exercise;Positive thinking;Praying;Reading too much;Learn the situation;Learn new things (sewing)	No	No	Agree	Neutral	Neutral	Agree	Agree
38	Male	27	Islam	Single	Family	Regulatory Pharmacist	3	Pharmacy	No	I do not provide healthcare directly to the patients (such as public health specialists, healthcare administrators, etc)	No	Several days	Several days	Several days	Several days	Several days	Several days	Several days	Several days	Several days	Several days	Several days	Several days	Several days	Several days	Several days	Several days	Somewhat difficult	Neutral	Agree	Disagree	Agree	Agree	Agree	Positive thinking	No	No	Neutral	Neutral	Neutral	Neutral	Neutral
39	Female	26	Islam	Married	Family	Community pharmacist;Research Scientist;Regulatory pharmacist	4	Laboratory;University;Home	No	I do not provide healthcare directly to the patients (such as public health specialists, healthcare administrators, etc)	No	Several days	Nearly every day	Not at all	Nearly every day	Nearly every day	Several days	Nearly every day	More than half the days	Nearly every day	Nearly every day	Nearly every day	More than half the days	Nearly every day	Nearly every day	More than half the days	More than half the days	Very difficult	Agree	Agree	Agree	Neutral	Agree	Agree	Religion;Positive thinking;Friends support;Praying;watch tv	No	No	Agree	Neutral	Disagree	Neutral	Disagree
40	Female	32	Islam	Single	Family	Doctor	10	Clinics	No	I am providing healthcare directly to the patients (such as doctors, nurses, pharmacists, etc)	No	Not at all	Several days	Several days	Not at all	Not at all	Not at all	Not at all	More than half the days	More than half the days	More than half the days	Several days	Several days	Not at all	Not at all	Not at all	Not at all	Not difficult at all	Neutral	Agree	Agree	Neutral	Disagree	Neutral	Exercise;Positive thinking;Mindfulness Meditation;Sleep and Adequate Food;Praying;Sleep;watch tv;E learning	No	No	Agree	Neutral	Strongly disagree	Agree	Agree
41	Female	33	Islam	Single	Family	Doctor	7	Hospital;University	Yes	I am providing healthcare directly to the patients (such as doctors, nurses, pharmacists, etc)	Yes	More than half the days	More than half the days	Several days	Several days	Not at all	Several days	More than half the days	More than half the days	More than half the days	Several days	Several days	Several days	More than half the days	Several days	Several days	Not at all	Very difficult	Neutral	Agree	Agree	Agree	Agree	Agree	Religion;Mindfulness Meditation;Praying	No	No	Agree	Agree	Disagree	Strongly agree	Neutral
42	Female	25	Islam	Single	Family	Regulatory Pharmacist;Community pharmacist	2	Office, Ministry of Health and Sports;Pharmacy	No	I am providing healthcare directly to the patients (such as doctors, nurses, pharmacists, etc)	No	More than half the days	Several days	Several days	Not at all	Not at all	More than half the days	Several days	More than half the days	Several days	Several days	More than half the days	Several days	Several days	Several days	Not at all	Not at all	Not difficult at all	Agree	Agree	Agree	Agree	Agree	Agree	Family support;Religion;Positive thinking;Sleep and Adequate Food;Praying;watch tv	No	No	Strongly disagree	Neutral	Agree	Strongly agree	Strongly disagree
43	Male	45	Islam	Married	Family	Doctor;Assist prof	15	Hospital;Clinics;University;Home	No	I am providing healthcare directly to the patients (such as doctors, nurses, pharmacists, etc)	No	Not at all	Not at all	Not at all	Several days	Not at all	Not at all	Not at all	Not at all	Not at all	Not at all	Not at all	Not at all	Not at all	Not at all	Not at all	Not at all	Not difficult at all	Neutral	Agree	Agree	Agree	Agree	Agree	Family support;Religion;Exercise;Friends support;use app and paint, use app SAM ( stress and Anxiety Management);Sleep and Adequate Food;Praying;Reading too much;Learn the situation;Sleep;Weekly work planning and being productive (satisfaction with Job achievements)	Yes	Yes	Agree	Agree	Strongly agree	Strongly agree	Agree
44	Female	25	Islam	Married	Family	Regulatory pharmacist	3	Hospital	No	I do not provide healthcare directly to the patients (such as public health specialists, healthcare administrators, etc)	Yes	More than half the days	More than half the days	More than half the days	Several days	Several days	More than half the days	Several days	Several days	Several days	Several days	Several days	Several days	Several days	Several days	Several days	Several days	Extremely difficult	Agree	Agree	Agree	Agree	Agree	Disagree	Family support;Positive thinking;Mindfulness Meditation;Praying;Learn the situation;Sleep	No	Yes	Disagree	Strongly disagree	Disagree	Disagree	Disagree
45	Female	30	Islam	Married	Family	Doctor	7	Hospital;Clinics	Yes	I am providing healthcare directly to the patients (such as doctors, nurses, pharmacists, etc)	Yes	Nearly every day	Several days	More than half the days	Nearly every day	Nearly every day	Nearly every day	Not at all	Nearly every day	More than half the days	More than half the days	Nearly every day	Nearly every day	More than half the days	Nearly every day	More than half the days	Not at all	Very difficult	Agree	Agree	Agree	Agree	Neutral	Agree	Family support;Religion;Exercise;Friends support;Sleep and Adequate Food;Praying;watch tv	No	No	Strongly agree	Strongly agree	Strongly agree	Strongly agree	Strongly disagree
46	Female	24	Islam	Single	Family	Clinical pharmacist	0.3	Home	No	I do not provide healthcare directly to the patients (such as public health specialists, healthcare administrators, etc)	No	Not at all	Several days	Several days	Several days	Not at all	Not at all	Several days	More than half the days	Not at all	More than half the days	More than half the days	Not at all	Not at all	Not at all	Not at all	Not at all	Somewhat difficult	Agree	Agree	Agree	Agree	Neutral	Agree	Family support;Religion;Exercise;Positive thinking;Praying;watch tv	No	No	Neutral	Neutral	Neutral	Neutral	Neutral
47	Female	25	Islam	Single	Family	HR Generalist	2	Home	No	I do not provide healthcare directly to the patients (such as public health specialists, healthcare administrators, etc)	No	More than half the days	Several days	Nearly every day	Nearly every day	Not at all	Nearly every day	Nearly every day	Nearly every day	Nearly every day	Nearly every day	Nearly every day	More than half the days	Several days	Several days	Not at all	Not at all	Somewhat difficult	Agree	Agree	Agree	Agree	Agree	Agree	Family support;Religion;Friends support;Praying;Learn the situation;watch tv	No	No	Disagree	Strongly agree	Strongly agree	Disagree	Strongly disagree
48	Female	25	Islam	Single	Family	Teaching assistant	2	University	No	I do not provide healthcare directly to the patients (such as public health specialists, healthcare administrators, etc)	No	Several days	Not at all	Several days	Several days	Not at all	Not at all	Not at all	Not at all	Several days	Several days	Not at all	Several days	Not at all	Not at all	Not at all	Not at all	Somewhat difficult	Agree	Agree	Agree	Agree	Agree	Agree	Sleep;watch tv;Weekly work planning and being productive (satisfaction with Job achievements)	No	No	Strongly agree	Strongly agree	Disagree	Strongly agree	Neutral
49	Male	26	Islam	Single	Family	Doctor	3	Clinics	No	I am providing healthcare directly to the patients (such as doctors, nurses, pharmacists, etc)	Yes	Nearly every day	Nearly every day	Nearly every day	Nearly every day	More than half the days	Nearly every day	Nearly every day	Several days	Nearly every day	Several days	More than half the days	Several days	Nearly every day	Several days	Several days	Nearly every day	Very difficult	Agree	Agree	Agree	Agree	Agree	Agree	Family support;Friends support;Sleep;Learn new things (sewing);Weekly work planning and being productive (satisfaction with Job achievements)	No	No	Agree	Agree	Neutral	Neutral	Neutral
50	Male	40	Islam	Married	Family	Doctor	17	Hospital;Clinics	Yes	I am providing healthcare directly to the patients (such as doctors, nurses, pharmacists, etc)	Yes	Not at all	Not at all	More than half the days	More than half the days	Not at all	Not at all	Not at all	Not at all	Not at all	Not at all	Not at all	Not at all	Not at all	Not at all	More than half the days	Not at all	Not difficult at all	Agree	Agree	Agree	Agree	Agree	Agree	Family support;Religion;watch tv	No	No	Neutral	Neutral	Neutral	Neutral	Neutral
51	Male	30	Islam	Single	Family	MarketingTeam Executive	2	Home	No	I do not provide healthcare directly to the patients (such as public health specialists, healthcare administrators, etc)	No	More than half the days	Several days	Several days	Several days	Several days	Several days	Several days	Several days	More than half the days	More than half the days	Several days	Several days	Not at all	Not at all	Not at all	Not at all	Somewhat difficult	Agree	Agree	Agree	Agree	Agree	Agree	Family support;Peer support;Friends support;Sleep and Adequate Food;Weekly work planning and being productive (satisfaction with Job achievements)	No	No	Agree	Strongly agree	Strongly disagree	Neutral	Disagree
52	Female	42	Islam	Married	Family	Clinical pharmacist	19	Hospital	Yes	I do not provide healthcare directly to the patients (such as public health specialists, healthcare administrators, etc)	No	Several days	Not at all	Several days	Several days	Not at all	Not at all	Several days	Several days	Not at all	Not at all	Several days	Not at all	Several days	Several days	Several days	Not at all	Somewhat difficult	Agree	Agree	Agree	Agree	Agree	Agree	Family support;Religion	No	No	Strongly agree	Strongly agree	Disagree	Strongly agree	Agree
53	Female	23	Islam	Single	Family	Community pharmacist	1	Home	No	I am providing healthcare directly to the patients (such as doctors, nurses, pharmacists, etc)	Yes	More than half the days	Several days	Several days	Several days	Several days	More than half the days	Several days	Several days	Several days	Several days	Several days	Not at all	Not at all	Several days	Not at all	Not at all	Somewhat difficult	Neutral	Agree	Agree	Agree	Agree	Neutral	Family support;Religion;Positive thinking;Friends support;use app and paint, use app SAM ( stress and Anxiety Management);Praying;Learn the situation;Learn new things (sewing);watch tv	No	No	Agree	Neutral	Disagree	Neutral	Neutral
54	Male	27	Islam	Single	Family	Nurse	5	Hospital	Yes	I am providing healthcare directly to the patients (such as doctors, nurses, pharmacists, etc)	Yes	Nearly every day	Nearly every day	Several days	Nearly every day	More than half the days	Nearly every day	Several days	Several days	Several days	Nearly every day	Nearly every day	Several days	More than half the days	Several days	Several days	More than half the days	Somewhat difficult	Agree	Agree	Agree	Agree	Agree	Agree	Family support;Peer support;Religion;Positive thinking;Friends support;Praying;Reading too much	No	No	Neutral	Agree	Disagree	Agree	Disagree
55	Female	25	Islam	Single	Family	Regulatory Pharmacist	2	Hospital	No	I am providing healthcare directly to the patients (such as doctors, nurses, pharmacists, etc)	No	Several days	Not at all	Not at all	Not at all	Not at all	Not at all	Several days	Several days	Several days	Not at all	More than half the days	Not at all	Several days	Several days	Not at all	Several days	Somewhat difficult	Agree	Agree	Agree	Agree	Agree	Neutral	Religion;Sleep and Adequate Food;Praying;Reading too much	No	No	Disagree	Neutral	Strongly disagree	Neutral	Neutral
56	Female	25	Islam	Single	Family	TA	2	University	No	I do not provide healthcare directly to the patients (such as public health specialists, healthcare administrators, etc)	No	Not at all	Not at all	Several days	Not at all	Not at all	Not at all	Not at all	Not at all	Not at all	Not at all	Several days	Not at all	Several days	Not at all	Not at all	Not at all	Not difficult at all	Neutral	Agree	Neutral	Agree	Agree	Neutral	Religion;Sleep and Adequate Food;Learn the situation;Learn new things (sewing);watch tv	No	No	Neutral	Neutral	Neutral	Neutral	Disagree
57	Female	31	Christianity	Single	Family	Doctor	6	Hospital	Yes	I am providing healthcare directly to the patients (such as doctors, nurses, pharmacists, etc)	Yes	Not at all	Not at all	Not at all	Not at all	Not at all	Not at all	Not at all	Not at all	Not at all	Not at all	Several days	Not at all	Not at all	Several days	Not at all	Not at all		Neutral	Agree	Agree	Agree	Agree	Agree	Religion;Exercise;Positive thinking;Reading too much;Learn new things (sewing)	No	No	Agree	Agree	Agree	Neutral	Neutral
58	Female	25	Islam	Single	Family	Product manager	5	Laidoff	No	I do not provide healthcare directly to the patients (such as public health specialists, healthcare administrators, etc)	No	Nearly every day	Nearly every day	Nearly every day	Nearly every day	Nearly every day	Nearly every day	More than half the days	Nearly every day	Nearly every day	Nearly every day	Nearly every day	Nearly every day	Nearly every day	Nearly every day	More than half the days	Nearly every day	Extremely difficult	Neutral	Agree	Neutral	Agree	Agree	Agree	Sleep	No	No	Strongly disagree	Strongly disagree	Strongly disagree	Disagree	Disagree
59	Male	23	Islam	Single	Family	application developer	1.5	bank	No	I do not provide healthcare directly to the patients (such as public health specialists, healthcare administrators, etc)	No	Nearly every day	Nearly every day	Nearly every day	Nearly every day	Nearly every day	Nearly every day	Nearly every day	Nearly every day	Nearly every day	More than half the days	Nearly every day	Several days	Nearly every day	Several days	Several days	Several days	Not difficult at all	Agree	Agree	Agree	Neutral	Agree	Disagree	Family support;Religion;Positive thinking;Learn the situation;watch tv	No	No	Agree	Agree	Neutral	Neutral	Neutral
60	Female	28	Islam	Single	Family	Hospital pharmacist	0	Hospital	No	I am providing healthcare directly to the patients (such as doctors, nurses, pharmacists, etc)	No	Not at all	Not at all	Not at all	Not at all	Not at all	Not at all	Not at all	Not at all	Not at all	Not at all	Not at all	Not at all	Not at all	Not at all	Not at all	Not at all	Not difficult at all	Agree	Agree	Agree	Neutral	Agree	Agree	watch tv	Yes	No	Agree	Agree	Disagree	Neutral	Disagree
61	Male	27	Islam	Single	Friends	Research Scientist	2	Laboratory;Research institute	No	I do not provide healthcare directly to the patients (such as public health specialists, healthcare administrators, etc)	No	Not at all	Not at all	Several days	Not at all	Not at all	Not at all	Several days	Several days	Not at all	Not at all	Not at all	Not at all	Not at all	Not at all	Not at all	Not at all	Not difficult at all	Disagree	Neutral	Disagree	Disagree	Disagree	Disagree	Exercise	Yes	No	Neutral	Neutral	Neutral	Neutral	Neutral
62	Female	31	Christianity	Single	Family	Healthcare Administrator;Research Scientist	9	Research institute	No	I do not provide healthcare directly to the patients (such as public health specialists, healthcare administrators, etc)	No	Several days	Several days	Several days	Not at all	Not at all	Several days	Several days	Several days	Several days	Several days	Several days	Several days	Not at all	Not at all	Not at all	Not at all	Not difficult at all	Neutral	Agree	Agree	Agree	Agree	Agree	Family support;Exercise;Positive thinking;Sleep and Adequate Food;Learn new things (sewing);watch tv;Weekly work planning and being productive (satisfaction with Job achievements)	No	No	Strongly agree	Strongly agree	Disagree	Strongly agree	Strongly agree
63	Male	35	Islam	Married	Family	Doctor	10	University	No	I am providing healthcare directly to the patients (such as doctors, nurses, pharmacists, etc)	Yes	Nearly every day	Nearly every day	Nearly every day	Several days	Several days	Nearly every day	Not at all	Nearly every day	More than half the days	More than half the days	More than half the days	Not at all	Several days	Not at all	Not at all	Not at all	Very difficult	Disagree	Agree	Neutral	Disagree	Neutral	Agree	Sleep and Adequate Food;watch tv;Weekly work planning and being productive (satisfaction with Job achievements)	No	No	Strongly agree	Agree	Neutral	Neutral	Strongly disagree
64	Female	22	Islam	Single	Family	Student in pharmacy	1	Home	No	I do not provide healthcare directly to the patients (such as public health specialists, healthcare administrators, etc)	No	Several days	Several days	Not at all	Several days	Not at all	Several days	Not at all	More than half the days	Not at all	Not at all	Several days	Several days	Several days	Several days	Not at all	Not at all	Somewhat difficult	Neutral	Agree	Agree	Neutral	Neutral	Neutral	Family support;Praying;Sleep;Learn new things (sewing)	No	No	Strongly agree	Agree	Strongly disagree	Strongly agree	Neutral
65	Female	27	Islam	Married	Alone	Medical interpreter + Business development specialist	8	Home	No	I do not provide healthcare directly to the patients (such as public health specialists, healthcare administrators, etc)	No	More than half the days	Nearly every day	Nearly every day	Nearly every day	Several days	Several days	Nearly every day	Nearly every day	Nearly every day	Several days	Several days	Not at all	Nearly every day	Nearly every day	Not at all	More than half the days	Somewhat difficult	Neutral	Agree	Neutral	Agree	Agree	Agree	Religion;Friends support;Praying;Weekly work planning and being productive (satisfaction with Job achievements)	No	No	Neutral	Neutral	Neutral	Neutral	Neutral
66	Female	27	Islam	Married	Alone	Medical representation	3	Clinics	No	I do not provide healthcare directly to the patients (such as public health specialists, healthcare administrators, etc)	No	More than half the days	Nearly every day	Nearly every day	More than half the days	More than half the days	Several days	Several days	More than half the days	Several days	Several days	Several days	Not at all	Several days	Several days	Several days	Several days	Somewhat difficult	Neutral	Agree	Agree	Agree	Agree	Agree	Positive thinking;Sleep and Adequate Food;Praying	No	No	Neutral	Agree	Neutral	Agree	Neutral
67	Male	60	Islam	Married	Family	Doctor	35	Hospital;Clinics;University	No	I am providing healthcare directly to the patients (such as doctors, nurses, pharmacists, etc)	Yes	Several days	Several days	Several days	Several days	Not at all	Several days	Several days	More than half the days	Several days	Several days	More than half the days	Not at all	Several days	Several days	Not at all	Not at all	Somewhat difficult	Agree	Agree	Agree	Neutral	Agree	Agree	Family support;Religion;Mindfulness Meditation;Learn the situation	No	No	Strongly agree	Strongly agree	Neutral	Strongly agree	Strongly disagree
68	Female	26	Islam	Single	Family	Clinical pharmacist;Research Scientist	3	University;Home	No	I do not provide healthcare directly to the patients (such as public health specialists, healthcare administrators, etc)	No	Not at all	Not at all	Not at all	Not at all	Not at all	Not at all	Not at all	Not at all	Not at all	Not at all	Not at all	Not at all	Not at all	Not at all	Not at all	Not at all	Not difficult at all	Neutral	Agree	Agree	Agree	Agree	Agree	Family support;Religion;Friends support;Sleep and Adequate Food;Praying;Learn new things (sewing)	Yes	No	Neutral	Neutral	Neutral	Neutral	Neutral
69	Female	26	Islam	Single	Family	Doctor	1	Hospital	Yes	I am providing healthcare directly to the patients (such as doctors, nurses, pharmacists, etc)	Yes	Not at all	Not at all	Several days	More than half the days	More than half the days	More than half the days	Not at all	Several days	Several days	Nearly every day	More than half the days	Several days	Not at all	Several days	Several days	Not at all	Not difficult at all	Neutral	Agree	Agree	Agree	Agree	Agree	Family support;Peer support;Exercise;Sleep and Adequate Food;Sleep;watch tv	No	No	Strongly agree	Agree	Disagree	Agree	Neutral
70	Female	27	Islam	Single	Family	Regulatory pharmacist	4	A pharmaceutical company	No	I do not provide healthcare directly to the patients (such as public health specialists, healthcare administrators, etc)	No	Not at all	Several days	Several days	Not at all	Not at all	Several days	Several days	Several days	Not at all	More than half the days	Several days	More than half the days	Several days	Not at all	Not at all	Not at all	Not difficult at all	Neutral	Agree	Agree	Agree	Agree	Agree	Family support;Religion;Positive thinking;Friends support;Learn new things (sewing);watch tv;Weekly work planning and being productive (satisfaction with Job achievements)	No	No	Agree	Neutral	Disagree	Neutral	Neutral
71	male	30	Islam	Single	Alone	Tutor	4	university	No	I do not provide healthcare directly to the patients (such as public health specialists, healthcare administrators, etc)	No	Several days	Not at all	Not at all	Not at all	Not at all	Not at all	Not at all	Several days	Several days	Not at all	Several days	Not at all	Not at all	Not at all	Not at all	Not at all	Not difficult at all	Agree	Agree	Neutral	Agree	Agree	Agree	Family support;Positive thinking;Sleep and Adequate Food;Learn new things (sewing);watch tv	No	No	Strongly disagree	Strongly disagree	Strongly disagree	Strongly disagree	Strongly disagree
72	Female	27	Islam	Married	Family	Tutor	4	Freelance;Home	No	I do not provide healthcare directly to the patients (such as public health specialists, healthcare administrators, etc)	No	Several days	Not at all	Not at all	Not at all	Not at all	Not at all	Not at all	Several days	Several days	Not at all	Several days	Not at all	Not at all	Not at all	Not at all	Not at all	Not difficult at all	Agree	Agree	Neutral	Agree	Agree	Agree	Family support;Positive thinking;Sleep and Adequate Food;Learn new things (sewing);watch tv	No	No	Strongly disagree	Strongly disagree	Strongly disagree	Strongly disagree	Strongly disagree
73	Female	30	Islam	Married	Family	doctor	4	hospital	No	I do not provide healthcare directly to the patients (such as public health specialists, healthcare administrators, etc)	No	Several days	Not at all	Not at all	Not at all	Not at all	Not at all	Not at all	Several days	Several days	Not at all	Several days	Not at all	Not at all	Not at all	Not at all	Not at all	Not difficult at all	Agree	Agree	Neutral	Agree	Agree	Agree	Family support;Positive thinking;Sleep and Adequate Food;Learn new things (sewing);watch tv	No	No	Strongly disagree	Strongly disagree	Strongly disagree	Strongly disagree	Strongly disagree
74	Female	27	Islam	Married	Family	Tutor	4	Freelance;Home	No	I do not provide healthcare directly to the patients (such as public health specialists, healthcare administrators, etc)	No	Several days	Not at all	Not at all	Not at all	Not at all	Not at all	Not at all	Several days	Several days	Not at all	Several days	Not at all	Not at all	Not at all	Not at all	Not at all	Not difficult at all	Agree	Agree	Neutral	Agree	Agree	Agree	Family support;Positive thinking;Sleep and Adequate Food;Learn new things (sewing);watch tv	No	No	Strongly disagree	Strongly disagree	Strongly disagree	Strongly disagree	Strongly disagree
75	Female	27	Islam	Married	Family	Tutor	4	Freelance;Home	No	I do not provide healthcare directly to the patients (such as public health specialists, healthcare administrators, etc)	No	Several days	Not at all	Not at all	Not at all	Not at all	Not at all	Not at all	Several days	Several days	Not at all	Several days	Not at all	Not at all	Not at all	Not at all	Not at all	Not difficult at all	Agree	Agree	Neutral	Agree	Agree	Agree	Family support;Positive thinking;Sleep and Adequate Food;Learn new things (sewing);watch tv	No	No	Strongly disagree	Strongly disagree	Strongly disagree	Strongly disagree	Strongly disagree
76	male	29	christianity	Divorce/Separated	friends	Data clerk	4	hospital	No	I do not provide healthcare directly to the patients (such as public health specialists, healthcare administrators, etc)	No	Several days	Not at all	Not at all	Not at all	Not at all	Not at all	Not at all	Several days	Several days	Not at all	Several days	Not at all	Not at all	Not at all	Not at all	Not at all	Not difficult at all	Agree	Agree	Neutral	Agree	Agree	Agree	Family support;Positive thinking;Sleep and Adequate Food;Learn new things (sewing);watch tv	No	No	Strongly disagree	Strongly disagree	Strongly disagree	Strongly disagree	Strongly disagree
77	Female	37	Islam	Married	Alone	Doctor	12	University	No	I am providing healthcare directly to the patients (such as doctors, nurses, pharmacists, etc)	Yes	Nearly every day	Nearly every day	Nearly every day	Nearly every day	Nearly every day	Nearly every day	Nearly every day	Nearly every day	Nearly every day	Nearly every day	Nearly every day	Nearly every day	Nearly every day	Nearly every day	Nearly every day	Nearly every day	Somewhat difficult	Agree	Agree	Agree	Agree	Agree	Agree	Family support;Peer support;Religion;Exercise;Positive thinking;Friends support	No	No	Neutral	Neutral	Neutral	Neutral	Neutral
78	Female	27	Islam	Married	Family	Tutor	4	Freelance;Home	No	I do not provide healthcare directly to the patients (such as public health specialists, healthcare administrators, etc)	No	Several days	Not at all	Not at all	Not at all	Not at all	Not at all	Not at all	Several days	Several days	Not at all	Several days	Not at all	Not at all	Not at all	Not at all	Not at all	Not difficult at all	Agree	Agree	Neutral	Agree	Agree	Agree	Family support;Positive thinking;Sleep and Adequate Food;Learn new things (sewing);watch tv	No	No	Strongly disagree	Strongly disagree	Strongly disagree	Strongly disagree	Strongly disagree
79	Female	27	Islam	Married	Family	Tutor	4	Freelance;Home	No	I do not provide healthcare directly to the patients (such as public health specialists, healthcare administrators, etc)	No	Several days	Not at all	Not at all	Not at all	Not at all	Not at all	Not at all	Several days	Several days	Not at all	Several days	Not at all	Not at all	Not at all	Not at all	Not at all	Not difficult at all	Agree	Agree	Neutral	Agree	Agree	Agree	Family support;Positive thinking;Sleep and Adequate Food;Learn new things (sewing);watch tv	No	No	Strongly disagree	Strongly disagree	Strongly disagree	Strongly disagree	Strongly disagree
80	Female	32	Christianity	Married	Family	pharmacist	4	pharmacy	No	I do not provide healthcare directly to the patients (such as public health specialists, healthcare administrators, etc)	No	More than half the days	Not at all	Not at all	Not at all	Not at all	Not at all	Not at all	Several days	Several days	Not at all	Several days	Not at all	Not at all	Not at all	Not at all	Not at all	Not difficult at all	Agree	Agree	Neutral	Agree	Agree	Agree	Family support;Positive thinking;Sleep and Adequate Food;Learn new things (sewing);watch tv	No	No	Strongly disagree	Strongly disagree	Strongly disagree	Strongly disagree	Strongly disagree
81	Female	27	Islam	Married	Family	Tutor	4	Freelance;Home	No	I do not provide healthcare directly to the patients (such as public health specialists, healthcare administrators, etc)	No	Several days	Not at all	Not at all	Not at all	Not at all	Not at all	Not at all	Several days	Several days	Not at all	Several days	Not at all	Not at all	Not at all	Not at all	Not at all	Not difficult at all	Agree	Agree	Neutral	Agree	Agree	Agree	Family support;Positive thinking;Sleep and Adequate Food;Learn new things (sewing);watch tv	No	No	Strongly disagree	Strongly disagree	Strongly disagree	Strongly disagree	Strongly disagree
82	Male	27	Islam	Married	Family	Medical representation	4	pharmaceutical company	No	I do not provide healthcare directly to the patients (such as public health specialists, healthcare administrators, etc)	No	Several days	Not at all	Not at all	Not at all	Not at all	Not at all	Not at all	Several days	Several days	Not at all	Several days	Not at all	Not at all	Not at all	Not at all	Not at all	Not difficult at all	Agree	Agree	Neutral	Agree	Agree	Agree	Family support;Positive thinking;Sleep and Adequate Food;Learn new things (sewing);watch tv	No	No	Strongly disagree	Strongly disagree	Strongly disagree	Strongly disagree	Strongly disagree
83	Female	27	Islam	Married	Family	Tutor	4	Freelance;Home	No	I do not provide healthcare directly to the patients (such as public health specialists, healthcare administrators, etc)	No	Several days	Not at all	Not at all	Not at all	Not at all	Not at all	Not at all	Several days	Several days	Not at all	Several days	Not at all	Not at all	Not at all	Not at all	Not at all	Not difficult at all	Agree	Agree	Neutral	Agree	Agree	Agree	Family support;Positive thinking;Sleep and Adequate Food;Learn new things (sewing);watch tv	No	No	Strongly disagree	Strongly disagree	Strongly disagree	Strongly disagree	Strongly disagree
84	Female	27	Islam	Married	Family	Tutor	4	Freelance;Home	No	I do not provide healthcare directly to the patients (such as public health specialists, healthcare administrators, etc)	No	More than half the days	Not at all	Not at all	Not at all	Not at all	Not at all	Not at all	Several days	Several days	Not at all	Several days	Not at all	Not at all	Not at all	Not at all	Not at all	Not difficult at all	Agree	Agree	Neutral	Agree	Agree	Agree	Family support;Positive thinking;Sleep and Adequate Food;Learn new things (sewing);watch tv	No	No	Strongly disagree	Strongly disagree	Strongly disagree	Strongly disagree	Strongly disagree
85	Female	27	Islam	Married	Family	Tutor	4	Freelance;Home	No	I do not provide healthcare directly to the patients (such as public health specialists, healthcare administrators, etc)	No	Several days	Not at all	Not at all	Not at all	Not at all	Not at all	Not at all	Several days	Several days	Not at all	Several days	Not at all	Not at all	Not at all	Not at all	Not at all	Not difficult at all	Agree	Agree	Neutral	Agree	Agree	Agree	Family support;Positive thinking;Sleep and Adequate Food;Learn new things (sewing);watch tv	No	No	Strongly disagree	Strongly disagree	Strongly disagree	Strongly disagree	Strongly disagree
86	Female	36	Islam	Married	Family	Doctor	12	Hospital	No	I am providing healthcare directly to the patients (such as doctors, nurses, pharmacists, etc)	No	Several days	Not at all	Not at all	Not at all	Not at all	Not at all	Several days	Several days	Not at all	Not at all	Not at all	Not at all	Not at all	Not at all	Not at all	Not at all	Not difficult at all	Agree	Agree	Agree	Agree	Agree	Agree	Family support;Religion;Positive thinking;Friends support;Praying;Weekly work planning and being productive (satisfaction with Job achievements)	No	No	Agree	Agree	Agree	Agree	Agree
87	Male	29	Islam	Single	Alone	Doctor;Research Scientist	6	Hospital;Laboratory;University;Home	No	I do not provide healthcare directly to the patients (such as public health specialists, healthcare administrators, etc)	No	More than half the days	More than half the days	More than half the days	More than half the days	More than half the days	More than half the days	More than half the days	More than half the days	More than half the days	More than half the days	More than half the days	More than half the days	More than half the days	More than half the days	Not at all	More than half the days	Extremely difficult	Neutral	Agree	Neutral	Agree	Agree	Agree	Religion;Sleep	Yes	No	Agree	Agree	Strongly disagree	Agree	Strongly disagree
88	Male	30	Islam	Single	Family	Research Scientist	7	University	No	I am providing healthcare directly to the patients (such as doctors, nurses, pharmacists, etc)	No	Not at all	Not at all	Not at all	Not at all	Not at all	Not at all	Not at all	Not at all	Not at all	Not at all	Not at all	Not at all	Not at all	Not at all	Not at all	Not at all	Not difficult at all	Neutral	Agree	Agree	Agree	Neutral	Neutral	Family support;Positive thinking;Mindfulness Meditation;Reading too much;Weekly work planning and being productive (satisfaction with Job achievements)	No	No	Strongly agree	Strongly agree	Disagree	Strongly agree	Strongly agree
89	Female	27	Islam	Married	Family	Tutor	4	Freelance;Home	No	I do not provide healthcare directly to the patients (such as public health specialists, healthcare administrators, etc)	No	More than half the days	Not at all	Not at all	Not at all	Not at all	Not at all	Not at all	Several days	Several days	Not at all	Several days	Not at all	Not at all	Not at all	Not at all	Not at all	Not difficult at all	Agree	Agree	Neutral	Agree	Agree	Agree	Family support;Positive thinking;Sleep and Adequate Food;Learn new things (sewing);watch tv	No	No	Strongly disagree	Strongly disagree	Strongly disagree	Strongly disagree	Strongly disagree
90	Female	25	Islam	Married	Family	Tutor	2	Freelance;Home	No	I do not provide healthcare directly to the patients (such as public health specialists, healthcare administrators, etc)	No	Several days	Not at all	Not at all	Not at all	Not at all	Not at all	Not at all	Several days	Several days	Not at all	Several days	Not at all	Not at all	Not at all	Not at all	Not at all	Not difficult at all	Agree	Agree	Neutral	Agree	Agree	Agree	Family support;Positive thinking;Sleep and Adequate Food;Learn new things (sewing);watch tv	No	No	Strongly disagree	Strongly disagree	Strongly disagree	Strongly disagree	Strongly disagree
91	Female	36	Islam	Married	Family	Tutor	11	Freelance;Home	No	I do not provide healthcare directly to the patients (such as public health specialists, healthcare administrators, etc)	No	Several days	Not at all	Not at all	Not at all	Not at all	Not at all	Not at all	Several days	Several days	Not at all	Several days	Not at all	Not at all	Not at all	Not at all	Not at all	Not difficult at all	Agree	Agree	Neutral	Agree	Agree	Agree	Family support;Positive thinking;Sleep and Adequate Food;Learn new things (sewing);watch tv	No	No	Strongly disagree	Strongly disagree	Strongly disagree	Strongly disagree	Strongly disagree
92	Female	22	Islam	Single	Family	Tutor	1	Freelance;Home	No	I do not provide healthcare directly to the patients (such as public health specialists, healthcare administrators, etc)	No	Several days	Not at all	Not at all	Not at all	Not at all	Not at all	Not at all	Several days	Several days	Not at all	Several days	Not at all	Not at all	Not at all	Not at all	Not at all	Not difficult at all	Agree	Agree	Neutral	Agree	Agree	Agree	Family support;Positive thinking;Sleep and Adequate Food;Learn new things (sewing);watch tv	No	No	Strongly disagree	Strongly disagree	Strongly disagree	Strongly disagree	Strongly disagree
93	Female	42	Islam	Married	Family	Tutor	17	Freelance;Home	No	I do not provide healthcare directly to the patients (such as public health specialists, healthcare administrators, etc)	No	Several days	Not at all	Not at all	Not at all	Not at all	Not at all	Not at all	Several days	Several days	Not at all	Several days	Not at all	Not at all	Not at all	Not at all	Not at all	Not difficult at all	Agree	Agree	Neutral	Agree	Agree	Agree	Family support;Positive thinking;Sleep and Adequate Food;Learn new things (sewing);watch tv	No	No	Strongly disagree	Strongly disagree	Strongly disagree	Strongly disagree	Strongly disagree
94	Male	27	Islam	Single	Friends	Doctor	2	hospital	Yes	I am providing healthcare directly to the patients (such as doctors, nurses, pharmacists, etc)	yes	Several days	Not at all	Not at all	Not at all	Not at all	Not at all	Not at all	Several days	Several days	Not at all	Several days	Not at all	Not at all	Not at all	Not at all	Not at all	Not difficult at all	Agree	Agree	Neutral	Agree	Agree	Agree	Family support;Positive thinking	No	No	Strongly disagree	Strongly disagree	Strongly disagree	Strongly disagree	Strongly disagree
95	Female	29	Islam	Single	Family	Tutor	6	Freelance;Home	No	I do not provide healthcare directly to the patients (such as public health specialists, healthcare administrators, etc)	No	More than half the days	Not at all	Not at all	Not at all	Not at all	Not at all	Not at all	Several days	Several days	Not at all	Several days	Not at all	Not at all	Several days	Not at all	Not at all	Not difficult at all	Agree	Agree	Neutral	Agree	Agree	Agree	Family support;Positive thinking;Sleep and Adequate Food;Learn new things (sewing);watch tv	No	No	Strongly disagree	Disagree	Strongly disagree	Strongly disagree	Disagree
96	male	27	Islam	Married	Family	Clinical pharmacist	4	hospital	Yes	I am providing healthcare directly to the patients (such as doctors, nurses, pharmacists, etc)	yes	Several days	Not at all	More than half the days	Not at all	More than half the days	Not at all	Not at all	Several days	Several days	Not at all	Several days	Not at all	Not at all	Not at all	Not at all	Not at all	Very difficult	Agree	Agree	Neutral	Agree	Agree	Agree	Peer support;Religion;Positive thinking;Praying;Reading too much;Sleep	No	No	Strongly disagree	Strongly disagree	Strongly disagree	Strongly disagree	Strongly disagree
97	Female	32	Islam	Married	Family	Regulatory pharnacist but on child care leave	7	Freelance;Home	No	I do not provide healthcare directly to the patients (such as public health specialists, healthcare administrators, etc)	No	Not at all	Not at all	More than half the days	Not at all	Not at all	Not at all	Not at all	Several days	Several days	Not at all	Several days	Not at all	Not at all	Not at all	Several days	Not at all	Not difficult at all	Agree	Agree	Neutral	Agree	Agree	Agree	Family support;Positive thinking;Sleep and Adequate Food;Learn new things (sewing);watch tv	No	No	Strongly disagree	Strongly disagree	Strongly disagree	Strongly disagree	Strongly disagree
98	Female	27	Islam	Married	Family	Tutor	4	Freelance;Home	No	I do not provide healthcare directly to the patients (such as public health specialists, healthcare administrators, etc)	No	Several days	Not at all	Not at all	More than half the days	Not at all	More than half the days	Not at all	Several days	Several days	Not at all	Several days	Not at all	Not at all	Several days	Not at all	Not at all	Not difficult at all	Agree	Agree	Neutral	Agree	Agree	Agree	Family support;Positive thinking	No	No	Strongly disagree	Strongly disagree	Strongly disagree	Strongly disagree	Strongly disagree
99	Male	49	Islam	Divorce/Separated	Family	Doctor	25	University	No	I am providing healthcare directly to the patients (such as doctors, nurses, pharmacists, etc)	Yes	Not at all	Not at all	More than half the days	Several days	Not at all	Several days	Several days	Several days	Not at all	Not at all	Several days	Not at all	Several days	Several days	Not at all	Not at all	Not difficult at all	Neutral	Neutral	Agree	Neutral	Agree	Agree	Family support;Peer support;Friends support	No	No	Agree	Agree	Neutral	Agree	Neutral
100	Female	27	Christianity	Married	Family	Tutor	2	Freelance;Home	No	I do not provide healthcare directly to the patients (such as public health specialists, healthcare administrators, etc)	No	Several days	Not at all	Not at all	Not at all	Not at all	Not at all	Not at all	Several days	Several days	More than half the days	Several days	Not at all	Not at all	Not at all	Not at all	More than half the days	Somewhat difficult	Agree	Agree	Neutral	Agree	Agree	Neutral	Religion;Positive thinking;Mindfulness Meditation;Praying;Sleep;watch tv	No	No	Strongly disagree	Strongly disagree	Strongly disagree	Strongly disagree	Strongly disagree
101	Female	27	Islam	single	Family	pharmacist	4	pharmacy	No	I do not provide healthcare directly to the patients (such as public health specialists, healthcare administrators, etc)	No	Several days	Not at all	Not at all	Not at all	Not at all	Not at all	More than half the days	Several days	Several days	Not at all	Several days	Not at all	More than half the days	Not at all	Several days	Not at all	Not difficult at all	Agree	Agree	Neutral	Agree	Agree	Agree	Family support;Positive thinking;Sleep and Adequate Food;Learn new things (sewing);watch tv	No	No	Strongly disagree	Disagree	Strongly disagree	Disagree	Strongly disagree
102	Female	24	Islam	Married	Family	Doctor	1	hospital	Yes	I am providing healthcare directly to the patients (such as doctors, nurses, pharmacists, etc)	yes	Not at all	Not at all	Not at all	Not at all	Not at all	Not at all	Not at all	Several days	Several days	Not at all	Several days	Not at all	Not at all	Several days	Not at all	Not at all	Not difficult at all	Agree	Agree	Neutral	Agree	Agree	Agree	Family support;Positive thinking;Sleep and Adequate Food;Learn new things (sewing);watch tv	No	No	Strongly disagree	Strongly disagree	Strongly disagree	Strongly disagree	Strongly disagree
103	male	40	Islam	Married	Family	Tutor	15	Freelance;Home	No	I do not provide healthcare directly to the patients (such as public health specialists, healthcare administrators, etc)	No	Several days	Not at all	More than half the days	Not at all	Not at all	Not at all	More than half the days	Several days	Several days	Not at all	Several days	Not at all	Several days	Not at all	Not at all	Not at all	Not difficult at all	Agree	Neutral	Neutral	Agree	Agree	Agree	Peer support;Religion;Positive thinking;Praying;Reading too much;Sleep	No	No	Strongly disagree	Neutral	Strongly disagree	Disagree	Strongly disagree
104	Female	27	Christianity	Married	Family	doctor	4	hospital	No	I do not provide healthcare directly to the patients (such as public health specialists, healthcare administrators, etc)	No	Several days	Not at all	Not at all	Not at all	More than half the days	Not at all	Not at all	Several days	Several days	Not at all	Several days	Not at all	Not at all	Not at all	Not at all	Not at all	Somewhat difficult	Agree	Agree	Agree	Agree	Neutral	Agree	Family support;Positive thinking;Sleep and Adequate Food;Learn new things (sewing);watch tv	No	No	Disagree	Strongly disagree	Strongly disagree	Strongly disagree	Strongly disagree
105	Female	23	Islam	Single	Friends	nurse	2	hospital	Yes	I am providing healthcare directly to the patients (such as doctors, nurses, pharmacists, etc)	yes	Several days	Not at all	Not at all	Not at all	Not at all	Not at all	Not at all	More than half the days	Several days	Not at all	Several days	More than half the days	Not at all	More than half the days	Not at all	Not at all	Not difficult at all	Agree	Agree	Neutral	Neutral	Agree	Neutral	Religion;Positive thinking;Mindfulness Meditation;Praying;Sleep;watch tv	No	No	Strongly disagree	Strongly disagree	Strongly disagree	Strongly disagree	Strongly disagree
106	Female	27	Islam	Married	Family	lab technician	4	laboratory	No	I do not provide healthcare directly to the patients (such as public health specialists, healthcare administrators, etc)	No	More than half the days	Not at all	Not at all	Not at all	Not at all	Not at all	Not at all	Several days	Several days	Not at all	Several days	Not at all	Not at all	Not at all	Not at all	Not at all	Not difficult at all	Agree	Agree	Neutral	Agree	Agree	Agree	Family support;Positive thinking	No	No	Disagree	Strongly disagree	Neutral	Strongly disagree	Strongly disagree
107	male	36	Islam	Married	Family	Tutor	11	Freelance;Home	No	I do not provide healthcare directly to the patients (such as public health specialists, healthcare administrators, etc)	No	Not at all	Not at all	Not at all	Not at all	Not at all	Not at all	Not at all	Several days	Several days	Not at all	Several days	Not at all	Not at all	More than half the days	Several days	Not at all	Very difficult	Agree	Agree	Neutral	Agree	Neutral	Agree	Peer support;Religion;Positive thinking;Praying;Reading too much;Sleep	No	No	Strongly disagree	Strongly disagree	Strongly disagree	Disagree	Disagree
108	Female	27	Islam	Single	Family	Tutor	4	Freelance;Home	No	I do not provide healthcare directly to the patients (such as public health specialists, healthcare administrators, etc)	No	Several days	Not at all	Not at all	More than half the days	Not at all	Not at all	Several days	Several days	Several days	Not at all	Several days	Not at all	Not at all	Not at all	Not at all	More than half the days	Not difficult at all	Agree	Neutral	Neutral	Agree	Agree	Agree	Family support;Positive thinking;Sleep and Adequate Food;Learn new things (sewing);watch tv	No	No	Strongly disagree	Strongly disagree	Strongly disagree	Strongly disagree	Strongly disagree
109	Female	30	Islam	Divorce/Separated	Family	Clinical pharmacist	9	Hospital	Yes	I am providing healthcare directly to the patients (such as doctors, nurses, pharmacists, etc)	No	More than half the days	Several days	More than half the days	Not at all	Not at all	Not at all	More than half the days	Nearly every day	Nearly every day	More than half the days	More than half the days	Nearly every day	Nearly every day	Nearly every day	Several days	Not at all	Not difficult at all	Neutral	Agree	Agree	Neutral	Agree	Agree	Peer support;Religion;Positive thinking;Praying;Reading too much;Sleep	No	No	Strongly agree	Neutral	Strongly agree	Neutral	Disagree
110	Female	27	Islam	Married	Family	Tutor	4	Freelance;Home	No	I do not provide healthcare directly to the patients (such as public health specialists, healthcare administrators, etc)	No	Several days	Not at all	Not at all	Not at all	Not at all	More than half the days	Not at all	Several days	Several days	Not at all	Several days	Not at all	Not at all	Not at all	Not at all	Not at all	Not difficult at all	Agree	Agree	Neutral	Agree	Agree	Agree	Religion;Positive thinking;Mindfulness Meditation;Praying;Sleep;watch tv	No	No	Strongly disagree	Strongly disagree	Strongly disagree	Strongly disagree	Strongly disagree
111	Female	27	Christianity	Divorce/Separated	Friends		2	Freelance;Home	No	I do not provide healthcare directly to the patients (such as public health specialists, healthcare administrators, etc)	No	Not at all	Not at all	Not at all	Not at all	More than half the days	Not at all	Not at all	Several days	Several days	Several days	Several days	Not at all	Not at all	More than half the days	Not at all	Not at all	Not difficult at all	Agree	Agree	Neutral	Agree	Neutral	Agree	Family support;Positive thinking;Sleep and Adequate Food;Learn new things (sewing);watch tv	No	No	Strongly disagree	Strongly disagree	Strongly disagree	Strongly disagree	Strongly disagree
112	Female	29	Christianity	Married	Family	Nurse	4	hospital	Yes	I am providing healthcare directly to the patients (such as doctors, nurses, pharmacists, etc)	yes	Several days	Not at all	Not at all	Not at all	Not at all	Not at all	Not at all	Several days	Several days	Not at all	Several days	More than half the days	Not at all	Not at all	Not at all	More than half the days	Not difficult at all	Agree	Neutral	Neutral	Agree	Agree	Agree	Family support;Positive thinking;Sleep and Adequate Food;Learn new things (sewing);watch tv	No	No	Strongly disagree	Neutral	Strongly disagree	Strongly disagree	Strongly disagree
113	Female	30	Islam	Married	Family	Doctor	5	hospital	Yes	I am providing healthcare directly to the patients (such as doctors, nurses, pharmacists, etc)	yes	More than half the days	More than half the days	Not at all	Not at all	Not at all	Not at all	Not at all	Several days	Several days	Not at all	Several days	Not at all	Not at all	Several days	Not at all	Not at all	Not difficult at all	Agree	Agree	Neutral	Agree	Agree	Neutral	Religion;Positive thinking;Mindfulness Meditation;Praying;Sleep;watch tv	No	No	Strongly disagree	Strongly disagree	Strongly disagree	Strongly disagree	Strongly disagree
114	Female	35	Islam	Married	Family	Doctor	10	hospital	Yes	I am providing healthcare directly to the patients (such as doctors, nurses, pharmacists, etc)	yes	Several days	Not at all	Not at all	Not at all	Not at all	Not at all	Not at all	Several days	Several days	Not at all	Several days	Not at all	Not at all	Not at all	Not at all	Not at all	Not difficult at all	Agree	Agree	Agree	Agree	Agree	Agree	Family support;Positive thinking;Sleep and Adequate Food	No	No	Strongly disagree	Strongly disagree	Neutral	Strongly disagree	Strongly disagree
115	Female	27	Islam	Married	Family	Tutor	4	Freelance;Home	No	I do not provide healthcare directly to the patients (such as public health specialists, healthcare administrators, etc)	No	Not at all	Not at all	More than half the days	Not at all	Not at all	Not at all	Not at all	Several days	Several days	Not at all	Several days	Not at all	Not at all	Not at all	More than half the days	Not at all	Not difficult at all	Agree	Agree	Neutral	Agree	Agree	Agree	Peer support;Religion;Positive thinking;Praying;Reading too much;Sleep	No	No	Strongly disagree	Strongly disagree	Strongly disagree	Strongly disagree	Strongly disagree
116	Female	27	Islam	Married	Family	Tutor	4	Freelance;Home	No	I do not provide healthcare directly to the patients (such as public health specialists, healthcare administrators, etc)	No	Several days	Not at all	Not at all	Not at all	Not at all	Not at all	More than half the days	More than half the days	Several days	Not at all	Several days	More than half the days	Not at all	Not at all	Not at all	Not at all	Not difficult at all	Agree	Agree	Neutral	Agree	Agree	Agree	Family support;Positive thinking	No	No	Strongly disagree	Neutral	Strongly disagree	Strongly disagree	Strongly disagree
117	Female	39	Islam	Married	Family	Assist prof	14	university	No	I do not provide healthcare directly to the patients (such as public health specialists, healthcare administrators, etc)	No	Several days	Not at all	More than half the days	Not at all	Not at all	Not at all	Not at all	Several days	Several days	Not at all	More than half the days	Not at all	Not at all	Not at all	Not at all	Not at all	Not difficult at all	Agree	Neutral	Neutral	Agree	Neutral	Agree	Religion;Positive thinking;Mindfulness Meditation;Praying;Sleep;watch tv	No	No	Strongly disagree	Disagree	Strongly disagree	Strongly disagree	Strongly disagree
118	Female	27	christianity	Married	Family	Tutor	4	Freelance;Home	No	I do not provide healthcare directly to the patients (such as public health specialists, healthcare administrators, etc)	No	Several days	Not at all	Not at all	Not at all	Not at all	Not at all	Not at all	Several days	Several days	Not at all	Several days	Not at all	Not at all	Not at all	Not at all	Not at all	Not difficult at all	Agree	Agree	Agree	Agree	Agree	Agree	Family support;Positive thinking;Sleep and Adequate Food;Learn new things (sewing);watch tv	No	No	Strongly disagree	Strongly disagree	Strongly disagree	Strongly disagree	Strongly disagree
119	Female	27	Islam	Married	Family	clinical pharmacist	2	hospital	yes	I am providing healthcare directly to the patients (such as doctors, nurses, pharmacists, etc)	No	More than half the days	Not at all	Not at all	More than half the days	Not at all	Not at all	Not at all	Several days	Several days	Not at all	Several days	Not at all	More than half the days	Not at all	Several days	Not at all	Not difficult at all	Agree	Agree	Neutral	Agree	Agree	Neutral	Religion;Positive thinking;Mindfulness Meditation;Praying;Sleep;watch tv	No	No	Strongly disagree	Neutral	Strongly disagree	Disagree	Strongly disagree
120	Female	26	Islam	Married	Family	community pharmacist	4	pharmacy	No	I am providing healthcare directly to the patients (such as doctors, nurses, pharmacists, etc)	No	Several days	Not at all	Not at all	Not at all	Not at all	Not at all	More than half the days	Several days	Several days	Not at all	Several days	Not at all	Not at all	Not at all	Not at all	Not at all	Somewhat difficult	Agree	Agree	Neutral	Agree	Agree	Agree	Family support;Positive thinking;Sleep and Adequate Food;Learn new things (sewing);watch tv	No	No	Strongly disagree	Strongly disagree	Strongly disagree	Strongly disagree	Strongly disagree
121	Female	27	Islam	Single	friends	Tutor	4	Freelance;Home	No	I do not provide healthcare directly to the patients (such as public health specialists, healthcare administrators, etc)	No	Not at all	Not at all	Not at all	Not at all	Not at all	Not at all	Not at all	Several days	Several days	Not at all	Several days	Not at all	Not at all	Not at all	Not at all	Not at all	Not difficult at all	Agree	Agree	Neutral	Agree	Agree	Agree	Family support;Positive thinking;Sleep and Adequate Food;Learn new things (sewing);watch tv	No	No	Strongly disagree	Strongly disagree	Strongly disagree	Disagree	Strongly disagree
122	Female	27	Islam	Married	Family	Tutor	4	Freelance;Home	No	I do not provide healthcare directly to the patients (such as public health specialists, healthcare administrators, etc)	No	Several days	Not at all	Several days	Not at all	Not at all	Not at all	Not at all	Several days	Not at all	Not at all	Several days	More than half the days	Not at all	Not at all	Not at all	Not at all	Not difficult at all	Agree	Agree	Neutral	Agree	Agree	Agree	Peer support;Religion;Positive thinking;Praying;Reading too much;Sleep	No	No	Disagree	Neutral	Strongly disagree	Strongly disagree	Strongly disagree
123	male	32	Islam	Married	Family	Regulatory pharnacist but on child care leave	7	Freelance;Home	No	I do not provide healthcare directly to the patients (such as public health specialists, healthcare administrators, etc)	No	More than half the days	Not at all	Not at all	More than half the days	Not at all	Not at all	Not at all	Several days	Several days	Not at all	Several days	Not at all	Not at all	Not at all	Not at all	Not at all	Not difficult at all	Agree	Neutral	Neutral	Agree	Agree	Agree	Family support;Positive thinking	No	No	Strongly disagree	Strongly disagree	Strongly disagree	Strongly disagree	Strongly disagree
124	Female	27	Islam	Married	Family	Tutor	4	Freelance;Home	No	I do not provide healthcare directly to the patients (such as public health specialists, healthcare administrators, etc)	No	Several days	Not at all	Several days	Not at all	Not at all	Not at all	More than half the days	Several days	Several days	Not at all	More than half the days	Not at all	Not at all	More than half the days	Not at all	Several days	Somewhat difficult	Agree	Agree	Neutral	Agree	Neutral	Agree	Family support;Positive thinking;Sleep and Adequate Food;Learn new things (sewing);watch tv	No	No	Strongly disagree	Strongly disagree	Strongly disagree	Strongly disagree	Strongly disagree
125	Female	27	Islam	Married	Family	Tutor	4	Freelance;Home	No	I do not provide healthcare directly to the patients (such as public health specialists, healthcare administrators, etc)	No	Several days	Several days	Not at all	Not at all	Not at all	More than half the days	Not at all	Several days	Several days	Not at all	Several days	Not at all	Several days	Not at all	More than half the days	Not at all	Not difficult at all	Agree	Agree	Neutral	Agree	Agree	Agree	Religion;Positive thinking;Mindfulness Meditation;Praying;Sleep;watch tv	No	No	Strongly disagree	Strongly disagree	Strongly disagree	Strongly disagree	Strongly disagree
126	Female	40	Islam	Married	Family	Assist prof	15	university	No	I do not provide healthcare directly to the patients (such as public health specialists, healthcare administrators, etc)	No	Not at all	Not at all	Not at all	More than half the days	Not at all	Not at all	Not at all	Several days	Several days	Not at all	Several days	Not at all	Not at all	Several days	Not at all	Not at all	Not difficult at all	Agree	Agree	Neutral	Agree	Agree	Agree	Peer support;Religion;Positive thinking;Praying;Reading too much;Sleep	No	No	Strongly disagree	Disagree	Neutral	Strongly disagree	Strongly disagree
127	Male	27	Christianity	Married	Family	Tutor	4	Freelance;Home	No	I do not provide healthcare directly to the patients (such as public health specialists, healthcare administrators, etc)	No	Several days	Not at all	Not at all	Not at all	More than half the days	Not at all	Not at all	Several days	Several days	Not at all	More than half the days	Not at all	Not at all	Not at all	Not at all	Not at all	Not difficult at all	Agree	Agree	Neutral	Agree	Agree	Agree	Family support;Positive thinking;Sleep and Adequate Food;Learn new things (sewing);watch tv	No	No	Strongly disagree	Strongly disagree	Strongly disagree	Strongly disagree	Disagree
128	Female	27	Islam	Married	Family	Tutor	4	Freelance;Home	No	I do not provide healthcare directly to the patients (such as public health specialists, healthcare administrators, etc)	No	Several days	Not at all	Several days	Not at all	Not at all	Not at all	Not at all	Not at all	Several days	Not at all	Several days	Not at all	Not at all	Not at all	Not at all	Not at all	Not difficult at all	Agree	Agree	Neutral	Agree	Agree	Agree	Family support;Positive thinking	No	No	Strongly disagree	Strongly disagree	Strongly disagree	Strongly disagree	Strongly disagree
129	Female	30	Christianity	Single	Alone	Doctor	6	Hospital;Clinics;University	No	I am providing healthcare directly to the patients (such as doctors, nurses, pharmacists, etc)	Yes	Several days	More than half the days	Not at all	Nearly every day	More than half the days	Several days	More than half the days	Several days	Several days	Not at all	Several days	More than half the days	Not at all	Several days	Not at all	Not at all	Very difficult	Neutral	Agree	Agree	Agree	Agree	Agree	Religion;Positive thinking;Friends support;Sleep and Adequate Food;Praying;Learn the situation;I am spending a lot of time planning our global response and trying new ideas as the situation evolves	No	No	Strongly agree	Disagree	Agree	Agree	Strongly disagree
130	Female	30	Islam	Married	Family	Doctor	6	Hospital;University	No	I am providing healthcare directly to the patients (such as doctors, nurses, pharmacists, etc)	No	Not at all	Several days	More than half the days	Not at all	Nearly every day	Several days	More than half the days	Several days	More than half the days	Not at all	More than half the days	Several days	More than half the days	Not at all	Several days	Not at all	Very difficult	Agree	Agree	Neutral	Neutral	Neutral	Agree	Family support;Religion;Positive thinking;Friends support	No	No	Agree	Agree	Agree	Agree	Agree
131	Female	28	Islam	Single	Alone	Tutor	4	Freelance;Home	No	I do not provide healthcare directly to the patients (such as public health specialists, healthcare administrators, etc)	No	Several days	Not at all	More than half the days	Not at all	Not at all	Not at all	Not at all	Several days	Several days	Not at all	Several days	Not at all	Not at all	Not at all	More than half the days	Not at all	Not difficult at all	Agree	Agree	Neutral	Agree	Agree	Agree	Family support;Positive thinking	No	No	Strongly disagree	Disagree	Strongly disagree	Strongly disagree	Strongly disagree
132	Female	26	Islam	Married	Family	Community pharmacist	2	pharmacy	No	I am providing healthcare directly to the patients (such as doctors, nurses, pharmacists, etc)	No	More than half the days	Not at all	Several days	Not at all	Not at all	Not at all	Not at all	More than half the days	Several days	Not at all	Several days	Not at all	Not at all	Not at all	Not at all	Not at all	Not difficult at all	Agree	Neutral	Neutral	Agree	Agree	Agree	Religion;Positive thinking;Mindfulness Meditation;Praying;Sleep;watch tv	No	No	Strongly disagree	Strongly disagree	Neutral	Strongly disagree	Disagree
133	Female	27	Islam	Married	Family	Tutor	4	university	No	I do not provide healthcare directly to the patients (such as public health specialists, healthcare administrators, etc)	No	Several days	Not at all	Not at all	Not at all	Not at all	Not at all	Not at all	Several days	Several days	More than half the days	Several days	Not at all	Several days	Not at all	Not at all	Not at all	Not difficult at all	Agree	Agree	Agree	Agree	Agree	Agree	Family support;Positive thinking;Sleep and Adequate Food;Learn new things (sewing);watch tv	No	No	Strongly disagree	Disagree	Strongly disagree	Strongly disagree	Strongly disagree
134	Female	27	Islam	Single	Friends	Regulatory pharmacist but on child care leave	4	Freelance;Home	No	I do not provide healthcare directly to the patients (such as public health specialists, healthcare administrators, etc)	No	Not at all	Several days	Not at all	Not at all	More than half the days	Not at all	Several days	Several days	Several days	Not at all	Several days	Not at all	Not at all	Not at all	Not at all	Not at all	Very difficult	Agree	Agree	Agree	Agree	Neutral	Agree	Religion;Positive thinking;Mindfulness Meditation;Praying;Sleep;watch tv	No	No	Strongly disagree	Strongly disagree	Strongly disagree	Neutral	Strongly disagree
135	Male	27	Christianity	Married	Family	Tutor	4	Freelance;Home	No	I do not provide healthcare directly to the patients (such as public health specialists, healthcare administrators, etc)	No	Several days	Not at all	Not at all	Not at all	Not at all	Not at all	Not at all	Several days	More than half the days	Not at all	Several days	Not at all	Several days	Not at all	Not at all	Not at all	Somewhat difficult	Agree	Agree	Agree	Agree	Agree	Neutral	Religion;Positive thinking;Mindfulness Meditation;Praying;Sleep;watch tv	No	No	Strongly disagree	Neutral	Strongly disagree	Strongly disagree	Disagree
136	Female	25	Islam	Married	Family	Tutor	2	Freelance;Home	No	I do not provide healthcare directly to the patients (such as public health specialists, healthcare administrators, etc)	No	More than half the days	Not at all	Not at all	Several days	More than half the days	Not at all	Several days	Several days	Several days	Not at all	Several days	Not at all	Not at all	Not at all	Several days	Not at all	Not difficult at all	Agree	Neutral	Neutral	Agree	Agree	Agree	Family support;Positive thinking	No	No	Strongly disagree	Neutral	Strongly disagree	Strongly disagree	Strongly disagree
137	Female	27	Islam	Married	Family	Medical representation	4	pharmaceutical company	No	I do not provide healthcare directly to the patients (such as public health specialists, healthcare administrators, etc)	No	Several days	Not at all	Not at all	Not at all	Not at all	Not at all	Not at all	Not at all	Several days	Not at all	Several days	Not at all	Not at all	Not at all	Not at all	Not at all	Not difficult at all	Agree	Agree	Neutral	Agree	Agree	Agree	Peer support;Religion;Positive thinking;Praying;Reading too much;Sleep	No	No	Strongly disagree	Strongly disagree	Strongly disagree	Strongly disagree	Strongly disagree
138	Female	27	Islam	Single	Alone	Tutor	4	Freelance;Home	No	I do not provide healthcare directly to the patients (such as public health specialists, healthcare administrators, etc)	No	Not at all	Not at all	More than half the days	Not at all	Not at all	Not at all	Not at all	Several days	More than half the days	Not at all	Several days	Not at all	Not at all	Not at all	Not at all	Not at all	Not difficult at all	Agree	Agree	Neutral	Neutral	Agree	Agree	Family support;Positive thinking;Sleep and Adequate Food;Learn new things (sewing);watch tv	No	No	Disagree	Strongly disagree	Strongly disagree	Neutral	Strongly disagree
139	Male	29	Islam	Married	Family	Tutor	4	Freelance;Home	No	I do not provide healthcare directly to the patients (such as public health specialists, healthcare administrators, etc)	No	Several days	Not at all	Not at all	Not at all	Not at all	More than half the days	Not at all	More than half the days	Several days	Not at all	Several days	Several days	Not at all	Not at all	Several days	Not at all	Not difficult at all	Agree	Agree	Neutral	Agree	Agree	Agree	Family support;Positive thinking;Sleep and Adequate Food;Learn new things (sewing);watch tv	No	No	Strongly disagree	Neutral	Strongly disagree	Strongly disagree	Strongly disagree
140	Female	27	Islam	Married	Family	Tutor	4	Freelance;Home	No	I do not provide healthcare directly to the patients (such as public health specialists, healthcare administrators, etc)	No	Several days	Several days	Not at all	Not at all	Not at all	Not at all	Not at all	Several days	Several days	Not at all	Several days	Not at all	Not at all	Not at all	Not at all	Not at all	Somewhat difficult	Agree	Agree	Neutral	Agree	Agree	Agree	Family support;Positive thinking	No	No	Strongly disagree	Strongly disagree	Strongly disagree	Strongly disagree	Strongly disagree
141	Female	26	Islam	Married	Family	Tutor	3	Freelance;Home	No	I do not provide healthcare directly to the patients (such as public health specialists, healthcare administrators, etc)	No	Several days	Not at all	Not at all	More than half the days	Not at all	Not at all	Several days	Several days	Several days	Not at all	Several days	Not at all	Not at all	Not at all	More than half the days	Not at all	Not difficult at all	Agree	Agree	Neutral	Agree	Agree	Agree	Peer support;Religion;Positive thinking;Praying;Reading too much;Sleep	No	No	Strongly disagree	Disagree	Strongly disagree	Strongly disagree	Strongly disagree
142	Female	27	Islam	Single	Alone	Tutor	4	Freelance;Home	No	I do not provide healthcare directly to the patients (such as public health specialists, healthcare administrators, etc)	No	Several days	Several days	Not at all	Not at all	Not at all	Not at all	Not at all	Several days	Several days	Not at all	Several days	Not at all	Not at all	Not at all	Not at all	Not at all	Not difficult at all	Agree	Neutral	Neutral	Agree	Agree	Agree	Family support;Positive thinking;Sleep and Adequate Food;Learn new things (sewing);watch tv	No	No	Strongly disagree	Strongly disagree	Strongly disagree	Strongly disagree	Strongly disagree
143	Female	32	Islam	Married	Family	Tutor	80	Freelance;Home	No	I do not provide healthcare directly to the patients (such as public health specialists, healthcare administrators, etc)	No	Several days	Not at all	Not at all	Not at all	More than half the days	Not at all	Not at all	Several days	Several days	Not at all	Several days	Not at all	More than half the days	Not at all	Not at all	Not at all	Not difficult at all	Agree	Neutral	Neutral	Agree	Neutral	Agree	Religion;Positive thinking;Mindfulness Meditation;Praying;Sleep;watch tv	No	No	Strongly disagree	Strongly disagree	Strongly disagree	Strongly disagree	Strongly disagree
144	Male	27	Islam	Married	Family	Tutor	4	Freelance;Home	No	I do not provide healthcare directly to the patients (such as public health specialists, healthcare administrators, etc)	No	Several days	Not at all	Several days	Not at all	Not at all	Not at all	Not at all	Several days	Several days	Not at all	Several days	Not at all	Not at all	Not at all	Not at all	Not at all	Not difficult at all	Agree	Neutral	Neutral	Agree	Agree	Agree	Family support;Positive thinking;Sleep and Adequate Food;Learn new things (sewing);watch tv	No	No	Strongly disagree	Disagree	Strongly disagree	Strongly disagree	Strongly disagree
145	Female	25	Christianity	Single	Alone	Medical representation	2	pharmaceutical company	No	I do not provide healthcare directly to the patients (such as public health specialists, healthcare administrators, etc)	No	Not at all	Not at all	More than half the days	Not at all	Not at all	Not at all	Not at all	Several days	Several days	Not at all	Several days	Not at all	Not at all	Not at all	Not at all	Not at all	Not difficult at all	Agree	Agree	Neutral	Agree	Agree	Agree	Family support;Positive thinking;Sleep and Adequate Food;Learn new things (sewing);watch tv	No	No	Strongly disagree	Strongly disagree	Strongly disagree	Strongly disagree	Strongly disagree
146	Female	27	Islam	Married	Family	Tutor	4	Freelance;Home	No	I do not provide healthcare directly to the patients (such as public health specialists, healthcare administrators, etc)	No	Several days	Not at all	Not at all	Not at all	Not at all	Not at all	Not at all	Several days	Several days	Not at all	Several days	Not at all	Not at all	Not at all	More than half the days	Not at all	Very difficult	Agree	Neutral	Neutral	Agree	Agree	Agree	Religion;Positive thinking;Mindfulness Meditation;Praying;Sleep;watch tv	No	No	Strongly disagree	Strongly disagree	Strongly disagree	Strongly disagree	Disagree
147	Male	30	Islam	single	Family	Tutor	6	Freelance;Home	No	I do not provide healthcare directly to the patients (such as public health specialists, healthcare administrators, etc)	No	Not at all	Not at all	Not at all	Not at all	More than half the days	Not at all	Not at all	Several days	More than half the days	Not at all	Several days	Not at all	Not at all	Not at all	Not at all	Not at all	Not difficult at all	Agree	Agree	Neutral	Agree	Agree	Neutral	Peer support;Religion;Positive thinking;Praying;Reading too much;Sleep	No	No	Strongly disagree	Strongly disagree	Strongly disagree	Strongly disagree	Strongly disagree
148	Female	27	Islam	Married	Family	Tutor	4	Freelance;Home	No	I do not provide healthcare directly to the patients (such as public health specialists, healthcare administrators, etc)	No	More than half the days	Not at all	Not at all	Not at all	Not at all	Not at all	Not at all	Several days	Several days	Not at all	Several days	Not at all	Several days	Not at all	Not at all	Not at all	Not difficult at all	Agree	Agree	Neutral	Agree	Agree	Agree	Family support;Positive thinking	No	No	Strongly disagree	Disagree	Strongly disagree	Strongly disagree	Strongly disagree
149	Female	29	Christianity	Married	Family	Tutor	6	Freelance;Home	No	I do not provide healthcare directly to the patients (such as public health specialists, healthcare administrators, etc)	No	Several days	Several days	Not at all	Not at all	Not at all	Not at all	Not at all	Several days	Not at all	Not at all	Several days	Not at all	Not at all	Not at all	Not at all	Not at all	Not difficult at all	Agree	Agree	Neutral	Agree	Agree	Agree	Religion;Positive thinking;Mindfulness Meditation;Praying;Sleep;watch tv	No	No	Neutral	Strongly disagree	Strongly disagree	Strongly disagree	Strongly disagree
150	Female	27	Islam	Married	Family	Tutor	4	Freelance;Home	No	I do not provide healthcare directly to the patients (such as public health specialists, healthcare administrators, etc)	No	Several days	Not at all	Not at all	Not at all	Not at all	Several days	Several days	Several days	Several days	Not at all	Several days	Not at all	Not at all	Not at all	Not at all	Not at all	Not difficult at all	Agree	Agree	Neutral	Agree	Agree	Agree	Religion;Positive thinking;Mindfulness Meditation;Praying;Sleep;watch tv	No	No	Strongly disagree	Strongly disagree	Strongly disagree	Strongly disagree	Strongly disagree
151	Female	27	Islam	Married	Family	Tutor	4	Freelance;Home	No	I do not provide healthcare directly to the patients (such as public health specialists, healthcare administrators, etc)	No	Several days	Not at all	More than half the days	Not at all	Not at all	Several days	Several days	Several days	Several days	Not at all	Several days	More than half the days	Not at all	Not at all	Not at all	More than half the days	Very difficult	Agree	Agree	Neutral	Agree	Agree	Agree	Peer support;Religion;Positive thinking;Praying;Reading too much;Sleep	No	No	Strongly disagree	Neutral	Strongly disagree	Strongly disagree	Strongly disagree
152	male	27	Christianity	Married	Family	Tutor	4	Freelance;Home	No	I do not provide healthcare directly to the patients (such as public health specialists, healthcare administrators, etc)	No	Not at all	Not at all	Several days	More than half the days	Not at all	Several days	Not at all	Several days	Several days	Not at all	Several days	Not at all	Not at all	Not at all	Not at all	Not at all	Not difficult at all	Agree	Neutral	Neutral	Agree	Neutral	Agree	Family support;Positive thinking	No	No	Strongly disagree	Disagree	Strongly disagree	Strongly disagree	Strongly disagree
153	Female	27	Islam	Married	Family	Tutor	4	Freelance;Home	No	I do not provide healthcare directly to the patients (such as public health specialists, healthcare administrators, etc)	No	Several days	Not at all	Not at all	Not at all	Not at all	More than half the days	Not at all	Several days	Not at all	Several days	Several days	Not at all	Not at all	Not at all	Not at all	Not at all	Not difficult at all	Agree	Agree	Neutral	Agree	Agree	Neutral	Family support;Positive thinking;Sleep and Adequate Food;Learn new things (sewing);watch tv	No	No	Strongly disagree	Strongly disagree	Strongly disagree	Strongly disagree	Strongly disagree
154	Female	30	Islam	Married	Family	Medical representation	7	pharmaceutical company	No	I do not provide healthcare directly to the patients (such as public health specialists, healthcare administrators, etc)	No	Several days	Not at all	Several days	Not at all	Not at all	Several days	Not at all	Several days	Several days	Not at all	Several days	Not at all	Not at all	More than half the days	Not at all	Not at all	Not difficult at all	Agree	Agree	Agree	Agree	Agree	Agree	Family support;Positive thinking;Sleep and Adequate Food;Learn new things (sewing);watch tv	No	No	Strongly disagree	Neutral	Strongly disagree	Neutral	Strongly disagree
155	Female	50	Islam	Divorce/Separated	Family	doctor	25	hospital	yes	I am providing healthcare directly to the patients (such as doctors, nurses, pharmacists, etc)	yes	Not at all	Several days	Not at all	Not at all	Not at all	Not at all	Several days	Several days	Several days	Not at all	Several days	Several days	Not at all	Not at all	Not at all	Not at all	Not difficult at all	Agree	Agree	Neutral	Agree	Agree	Agree	Religion;Positive thinking;Mindfulness Meditation;Praying;Sleep;watch tv	No	No	Strongly disagree	Strongly disagree	Strongly disagree	Strongly disagree	Strongly disagree
156	male	27	Islam	Married	Family	Tutor	4	Freelance;Home	No	I do not provide healthcare directly to the patients (such as public health specialists, healthcare administrators, etc)	No	Not at all	Not at all	More than half the days	Not at all	Not at all	Several days	Not at all	Several days	Several days	Not at all	Several days	Not at all	Not at all	Not at all	Not at all	Not at all	Not difficult at all	Agree	Neutral	Neutral	Agree	Agree	Agree	Family support;Positive thinking	No	No	Strongly disagree	Neutral	Strongly disagree	Strongly disagree	Strongly disagree
157	Female	27	Christianity	Married	Family	Tutor	4	Freelance;Home	No	I do not provide healthcare directly to the patients (such as public health specialists, healthcare administrators, etc)	No	Several days	Not at all	Not at all	Not at all	Several days	Not at all	Not at all	More than half the days	Several days	Not at all	Several days	Not at all	Not at all	Not at all	Not at all	Not at all	Somewhat difficult	Agree	Agree	Neutral	Agree	Neutral	Agree	Religion;Positive thinking;Mindfulness Meditation;Praying;Sleep;watch tv	No	No	Strongly disagree	Strongly disagree	Strongly disagree	Strongly disagree	Strongly disagree
158	Female	27	Islam	Married	Family	Tutor	4	university	No	I do not provide healthcare directly to the patients (such as public health specialists, healthcare administrators, etc)	No	Several days	Not at all	Several days	Not at all	Not at all	More than half the days	Not at all	Several days	Several days	Not at all	Several days	More than half the days	Not at all	Not at all	More than half the days	Not at all	Not difficult at all	Agree	Agree	Neutral	Agree	Agree	Agree	Peer support;Religion;Positive thinking;Praying;Reading too much;Sleep	No	No	Strongly disagree	Strongly disagree	Strongly disagree	Strongly disagree	Strongly disagree
159	male	38	Islam	Married	Family	Tutor	13	Freelance;Home	No	I do not provide healthcare directly to the patients (such as public health specialists, healthcare administrators, etc)	No	More than half the days	Several days	Not at all	Not at all	Not at all	Not at all	Not at all	Several days	Several days	Not at all	Several days	Not at all	Not at all	Not at all	Not at all	Not at all	Not difficult at all	Agree	Agree	Agree	Agree	Neutral	Neutral	Peer support;Religion;Positive thinking;Praying;Reading too much;Sleep	No	No	Strongly disagree	Strongly disagree	Neutral	Strongly disagree	Strongly disagree
160	Female	27	Islam	Single	Friends	Tutor	4	Freelance;Home	No	I do not provide healthcare directly to the patients (such as public health specialists, healthcare administrators, etc)	No	Not at all	Not at all	Not at all	Not at all	Not at all	Not at all	Not at all	Several days	More than half the days	Not at all	Several days	Not at all	Not at all	Not at all	Not at all	Not at all	Not difficult at all	Agree	Agree	Neutral	Agree	Agree	Agree	Family support;Positive thinking;Sleep and Adequate Food;Learn new things (sewing);watch tv	No	No	Strongly disagree	Strongly disagree	Strongly disagree	Strongly disagree	Strongly disagree
161	Female	27	Islam	Married	Family	Medical representation	4	pharmaceutical company	No	I do not provide healthcare directly to the patients (such as public health specialists, healthcare administrators, etc)	No	Several days	Not at all	Not at all	Not at all	Not at all	Not at all	Not at all	Several days	Several days	Not at all	Several days	Not at all	Not at all	Not at all	Not at all	Not at all	Not difficult at all	Agree	Neutral	Neutral	Agree	Agree	Agree	Family support;Positive thinking;Sleep and Adequate Food;Learn new things (sewing);watch tv	No	No	Neutral	Strongly disagree	Strongly disagree	Strongly disagree	Strongly disagree
162	male	31	Christianity	Married	Family	Tutor	7	Freelance;Home	No	I do not provide healthcare directly to the patients (such as public health specialists, healthcare administrators, etc)	No	Several days	Not at all	More than half the days	Not at all	Not at all	Several days	Not at all	Several days	Several days	Not at all	Several days	Not at all	Not at all	Not at all	Not at all	Not at all	Not difficult at all	Agree	Agree	Neutral	Agree	Agree	Agree	Peer support;Religion;Positive thinking;Praying;Reading too much;Sleep	No	No	Strongly disagree	Strongly disagree	Strongly disagree	Strongly disagree	Strongly disagree
163	Female	27	Islam	Married	Family	Medical representation	4	pharmaceutical company	No	I do not provide healthcare directly to the patients (such as public health specialists, healthcare administrators, etc)	No	Not at all	Not at all	Several days	Not at all	Not at all	Not at all	Not at all	Several days	Several days	Not at all	Several days	Not at all	Not at all	Not at all	Not at all	Not at all	Not difficult at all	Agree	Agree	Neutral	Agree	Agree	Agree	Family support;Positive thinking	No	No	Strongly disagree	Strongly disagree	Strongly disagree	Strongly disagree	Strongly disagree
164	Female	27	Islam	Single	Family	Tutor	4	Freelance;Home	No	I do not provide healthcare directly to the patients (such as public health specialists, healthcare administrators, etc)	No	Several days	Not at all	More than half the days	Not at all	Not at all	Not at all	Not at all	Several days	Several days	Not at all	Several days	More than half the days	Not at all	Not at all	Not at all	Not at all	Somewhat difficult	Agree	Agree	Neutral	Agree	Agree	Agree	Peer support;Religion;Positive thinking;Praying;Reading too much;Sleep	No	No	Strongly disagree	Strongly disagree	Strongly disagree	Strongly disagree	Strongly disagree
165	Female	29	christianity	Married	Family	doctor	5	hospial	yes	I am providing healthcare directly to the patients (such as doctors, nurses, pharmacists, etc)	yes	Several days	Not at all	Not at all	Not at all	Not at all	Not at all	More than half the days	Several days	Several days	More than half the days	Several days	Not at all	Not at all	Not at all	Not at all	Not at all	Not difficult at all	Agree	Neutral	Neutral	Agree	Agree	Neutral	Family support;Positive thinking;Sleep and Adequate Food;Learn new things (sewing);watch tv	No	No	Strongly disagree	Strongly disagree	Strongly disagree	Strongly disagree	Strongly disagree
166	Female	27	Islam	Married	Family	Tutor	4	Freelance;Home	No	I do not provide healthcare directly to the patients (such as public health specialists, healthcare administrators, etc)	No	Several days	Not at all	Several days	Not at all	Several days	Not at all	Not at all	Several days	Several days	Not at all	Several days	Not at all	Not at all	More than half the days	Not at all	Not at all	Not difficult at all	Agree	Agree	Neutral	Neutral	Agree	Agree	Family support;Positive thinking;Sleep and Adequate Food;Learn new things (sewing);watch tv	No	No	Strongly disagree	Strongly disagree	Strongly disagree	Strongly disagree	Strongly disagree
167	male	32	christianity	Single	Family	nurse	8	hopital	yes	I am providing healthcare directly to the patients (such as doctors, nurses, pharmacists, etc)	yes	More than half the days	Not at all	Not at all	Not at all	More than half the days	Not at all	Not at all	Several days	Several days	Not at all	Several days	Not at all	Not at all	Not at all	Not at all	Not at all	Not difficult at all	Agree	Agree	Neutral	Agree	Agree	Agree	Family support;Positive thinking;Sleep and Adequate Food;Learn new things (sewing);watch tv	No	No	Strongly disagree	Neutral	Strongly disagree	Strongly disagree	Strongly disagree
168	Female	27	Islam	Married	Family	nurse	4	hospital	yes	I am providing healthcare directly to the patients (such as doctors, nurses, pharmacists, etc)	yes	Not at all	Not at all	Not at all	Not at all	Not at all	Not at all	Not at all	Several days	Several days	More than half the days	Several days	Not at all	Not at all	Not at all	Not at all	Not at all	Not difficult at all	Agree	Agree	Neutral	Agree	Agree	Agree	Family support;Positive thinking;Sleep and Adequate Food;Learn new things (sewing);watch tv	No	No	Strongly disagree	Strongly disagree	Strongly disagree	Strongly disagree	Strongly disagree
169	Female	31	Islam	Married	Family	Tutor	6	Freelance;Home	No	I do not provide healthcare directly to the patients (such as public health specialists, healthcare administrators, etc)	No	Several days	Not at all	Not at all	Not at all	Not at all	Not at all	Not at all	Several days	Several days	Not at all	Several days	Not at all	Not at all	Not at all	Not at all	Not at all	Not difficult at all	Agree	Neutral	Neutral	Agree	Agree	Agree	Family support;Positive thinking	No	No	Strongly disagree	Strongly disagree	Strongly disagree	Strongly disagree	Strongly disagree
170	Female	27	Islam	Married	Family	clinical pharmacist	4	hospital	yes	I am providing healthcare directly to the patients (such as doctors, nurses, pharmacists, etc)	yes	Several days	Not at all	More than half the days	Several days	Not at all	Not at all	Not at all	Several days	More than half the days	Not at all	Several days	Not at all	Not at all	Not at all	Not at all	More than half the days	Very difficult	Agree	Agree	Neutral	Agree	Agree	Agree	Peer support;Religion;Positive thinking;Praying;Reading too much;Sleep	No	No	Strongly disagree	Strongly disagree	Strongly disagree	Strongly disagree	Strongly disagree
171	Female	27	Islam	Married	Family	Tutor	2	Freelance;Home	No	I do not provide healthcare directly to the patients (such as public health specialists, healthcare administrators, etc)	No	Several days	Not at all	Not at all	Not at all	Not at all	Not at all	Not at all	Several days	Several days	Not at all	Several days	Not at all	Not at all	Not at all	Not at all	Not at all	Not difficult at all	Agree	Agree	Agree	Agree	Agree	Neutral	Family support;Positive thinking;Sleep and Adequate Food;Learn new things (sewing);watch tv	No	No	Strongly disagree	Strongly disagree	Strongly disagree	Strongly disagree	Strongly disagree
172	male	27	Islam	Married	Family	doctor	1	hospital	yes	I am providing healthcare directly to the patients (such as doctors, nurses, pharmacists, etc)	yes	Several days	More than half the days	Not at all	Not at all	Not at all	More than half the days	Not at all	Several days	Several days	Not at all	Several days	Not at all	Not at all	Not at all	Not at all	Not at all	Not difficult at all	Agree	Agree	Neutral	Neutral	Agree	Agree	Religion;Positive thinking;Mindfulness Meditation;Praying;Sleep;watch tv	No	No	Strongly disagree	Strongly disagree	Strongly disagree	Strongly disagree	Strongly disagree
173	male	34	Islam	Married	Family	nurse	9	Freelance;Home	No	I do not provide healthcare directly to the patients (such as public health specialists, healthcare administrators, etc)	No	Not at all	Several days	Not at all	Not at all	Several days	Not at all	Not at all	Several days	Several days	Not at all	Several days	Several days	Not at all	Several days	Not at all	Not at all	Not difficult at all	Agree	Agree	Neutral	Agree	Agree	Agree	Family support;Positive thinking;Sleep and Adequate Food;Learn new things (sewing);watch tv	No	No	Strongly disagree	Neutral	Strongly disagree	Strongly disagree	Strongly disagree
174	Female	27	Islam	Married	Family	Tutor	4	Freelance;Home	No	I do not provide healthcare directly to the patients (such as public health specialists, healthcare administrators, etc)	No	Several days	Not at all	More than half the days	Not at all	Not at all	Not at all	Not at all	Several days	Several days	Not at all	Several days	More than half the days	Not at all	Not at all	Not at all	Not at all	Not difficult at all	Agree	Neutral	Neutral	Agree	Agree	Agree	Peer support;Religion;Positive thinking;Praying;Reading too much;Sleep	No	No	Strongly disagree	Strongly disagree	Strongly disagree	Strongly disagree	Strongly disagree
175	Female	32	Islam	Married	Family	doctor	7	hospital	yes	I am providing healthcare directly to the patients (such as doctors, nurses, pharmacists, etc)	yes	Not at all	Not at all	Not at all	Not at all	Not at all	Not at all	Not at all	Several days	More than half the days	Not at all	Several days	Not at all	Not at all	Not at all	Not at all	Not at all	Not difficult at all	Agree	Agree	Neutral	Agree	Agree	Agree	Family support;Positive thinking	No	No	Strongly disagree	Strongly disagree	Strongly disagree	Strongly disagree	Strongly disagree
176	Female	27	Islam	Married	Family	Tutor	4	university	No	I do not provide healthcare directly to the patients (such as public health specialists, healthcare administrators, etc)	No	Several days	Not at all	Not at all	Not at all	More than half the days	Not at all	Not at all	Several days	Several days	Not at all	Several days	Not at all	Not at all	Not at all	Not at all	Several days	Not difficult at all	Agree	Agree	Neutral	Agree	Agree	Agree	Family support;Positive thinking;Sleep and Adequate Food;Learn new things (sewing);watch tv	No	No	Strongly disagree	Strongly disagree	Strongly disagree	Strongly disagree	Disagree
177	Male	26	Christianity	Married	Family	Medical representation	4	pharmaceutical company	No	I do not provide healthcare directly to the patients (such as public health specialists, healthcare administrators, etc)	No	Several days	Several days	More than half the days	Not at all	Not at all	Several days	Several days	Several days	Several days	Not at all	Several days	More than half the days	Not at all	Not at all	Not at all	Not at all	Not difficult at all	Agree	Agree	Agree	Agree	Agree	Agree	Peer support;Religion;Positive thinking;Praying;Reading too much;Sleep	No	No	Strongly disagree	Strongly disagree	Neutral	Strongly disagree	Strongly disagree
178	Female	27	Christianity	Married	Family	Tutor	4	Freelance;Home	No	I do not provide healthcare directly to the patients (such as public health specialists, healthcare administrators, etc)	No	Not at all	Not at all	Not at all	Not at all	Several days	Not at all	Not at all	Several days	Several days	Not at all	Several days	Not at all	Not at all	Not at all	Not at all	Not at all	Very difficult	Agree	Agree	Neutral	Agree	Neutral	Agree	Family support;Positive thinking;Sleep and Adequate Food;Learn new things (sewing);watch tv	No	No	Strongly disagree	Strongly disagree	Strongly disagree	Strongly disagree	Strongly disagree
179	Female	27	Islam	Single	Friends	doctor	2	hospital	yes	I am providing healthcare directly to the patients (such as doctors, nurses, pharmacists, etc)	yes	Several days	Not at all	Several days	Not at all	Not at all	Not at all	Not at all	Several days	Several days	Not at all	More than half the days	Not at all	Not at all	Not at all	Not at all	Not at all	Not difficult at all	Agree	Neutral	Neutral	Agree	Agree	Agree	Family support;Positive thinking;Sleep and Adequate Food;Learn new things (sewing);watch tv	No	No	Strongly disagree	Disagree	Strongly disagree	Strongly disagree	Strongly disagree
180	Female	28	Islam	Married	Family	Tutor	6	Freelance;Home	No	I do not provide healthcare directly to the patients (such as public health specialists, healthcare administrators, etc)	No	Several days	Not at all	Not at all	Not at all	Not at all	Not at all	Not at all	Several days	Several days	More than half the days	Several days	Not at all	Not at all	Not at all	More than half the days	Not at all	Not difficult at all	Agree	Agree	Agree	Agree	Agree	Agree	Religion;Positive thinking;Mindfulness Meditation;Praying;Sleep;watch tv	No	No	Strongly disagree	Strongly disagree	Strongly disagree	Strongly disagree	Disagree
181	Male	27	Christianity	Single	Alone	clinical pharmacist	3	hospital	yes	I am providing healthcare directly to the patients (such as doctors, nurses, pharmacists, etc)	yes	Several days	Not at all	More than half the days	Not at all	Not at all	More than half the days	Not at all	Several days	Several days	More than half the days	Several days	Not at all	Not at all	Not at all	Not at all	Not at all	Somewhat difficult	Agree	Agree	Neutral	Agree	Agree	Agree	Family support;Positive thinking;Sleep and Adequate Food;Learn new things (sewing);watch tv	No	No	Neutral	Disagree	Strongly disagree	Strongly disagree	Strongly disagree
182	Female	30	Islam	Single	Friends	community pharmacist	6	pharmacy	No	I am providing healthcare directly to the patients (such as doctors, nurses, pharmacists, etc)	No	Not at all	Not at all	Not at all	Not at all	Not at all	Not at all	Not at all	Several days	Several days	More than half the days	Several days	Not at all	Not at all	Not at all	Not at all	Not at all	Not difficult at all	Agree	Neutral	Neutral	Agree	Agree	Agree	Family support;Positive thinking	No	No	Strongly disagree	Strongly disagree	Strongly disagree	Strongly disagree	Strongly disagree
183	Female	35	Islam	Married	Family	Medical representation	10	pharmaceutical company	No	I do not provide healthcare directly to the patients (such as public health specialists, healthcare administrators, etc)	No	Several days	Not at all	Not at all	Several days	Several days	Not at all	Several days	Several days	Several days	Not at all	Several days	Not at all	Several days	Not at all	Not at all	Not at all	Not difficult at all	Agree	Agree	Neutral	Agree	Agree	Agree	Religion;Positive thinking;Mindfulness Meditation;Praying;Sleep;watch tv	No	No	Strongly disagree	Strongly disagree	Neutral	Strongly disagree	Strongly disagree
184	Female	27	Islam	Married	Family	Tutor	4	university	No	I do not provide healthcare directly to the patients (such as public health specialists, healthcare administrators, etc)	No	Several days	Not at all	Not at all	Not at all	Not at all	Not at all	Not at all	Several days	Several days	More than half the days	Several days	Not at all	Not at all	Not at all	Not at all	Not at all	Not difficult at all	Agree	Agree	Neutral	Agree	Agree	Agree	Family support;Positive thinking;Sleep and Adequate Food;Learn new things (sewing);watch tv	No	No	Strongly disagree	Strongly disagree	Strongly disagree	Strongly disagree	Strongly disagree
185	Female	39	Christianity	Married	Family	Tutor	13	Freelance;Home	No	I do not provide healthcare directly to the patients (such as public health specialists, healthcare administrators, etc)	No	Several days	Not at all	Not at all	Not at all	Not at all	Not at all	Not at all	Several days	Several days	More than half the days	Several days	Not at all	Not at all	Several days	Not at all	Not at all	Not difficult at all	Agree	Agree	Neutral	Agree	Agree	Agree	Family support;Positive thinking;Sleep and Adequate Food;Learn new things (sewing);watch tv	No	No	Strongly disagree	Strongly disagree	Strongly disagree	Strongly disagree	Strongly disagree
186	Female	27	Islam	Married	Family	doctor	4	hospital	yes	I am providing healthcare directly to the patients (such as doctors, nurses, pharmacists, etc)	yes	Not at all	Not at all	More than half the days	Not at all	Not at all	Not at all	Not at all	Several days	Several days	Not at all	Several days	Not at all	Not at all	Not at all	Not at all	Not at all	Not difficult at all	Agree	Agree	Neutral	Neutral	Agree	Agree	Religion;Positive thinking;Mindfulness Meditation;Praying;Sleep;watch tv	No	No	Strongly disagree	Strongly disagree	Strongly disagree	Strongly disagree	Strongly disagree
187	Male	27	Islam	Married	Family	Tutor	4	Freelance;Home	No	I do not provide healthcare directly to the patients (such as public health specialists, healthcare administrators, etc)	No	Several days	Not at all	Not at all	Not at all	Several days	Not at all	Not at all	Several days	Several days	Not at all	Several days	Not at all	More than half the days	Not at all	Not at all	Not at all	Not difficult at all	Agree	Agree	Neutral	Agree	Agree	Agree	Peer support;Religion;Positive thinking;Praying;Reading too much;Sleep	No	No	Neutral	Strongly disagree	Strongly disagree	Strongly disagree	Strongly disagree
188	Female	33	Islam	Divorce/Separated	Alone	Tutor	8	Freelance;Home	No	I do not provide healthcare directly to the patients (such as public health specialists, healthcare administrators, etc)	No	Several days	Not at all	Several days	Not at all	More than half the days	Not at all	Not at all	Several days	More than half the days	Not at all	Several days	Not at all	Not at all	Not at all	Not at all	Not at all	Not difficult at all	Agree	Agree	Neutral	Agree	Agree	Neutral	Family support;Positive thinking;Sleep and Adequate Food;Learn new things (sewing);watch tv	No	No	Strongly disagree	Strongly disagree	Neutral	Strongly disagree	Strongly disagree
189	Female	27	Islam	Married	Family	clinical pharmacist	4	hospital	yes	I am providing healthcare directly to the patients (such as doctors, nurses, pharmacists, etc)	yes	Not at all	Not at all	Not at all	Not at all	Not at all	Not at all	Not at all	Several days	Several days	Not at all	Several days	Not at all	Not at all	More than half the days	Not at all	Not at all	Not difficult at all	Agree	Agree	Neutral	Agree	Agree	Agree	Family support;Positive thinking	No	No	Strongly disagree	Strongly disagree	Strongly disagree	Strongly disagree	Strongly disagree
190	Female	27	Christianity	Married	Family	Tutor	4	university	No	I do not provide healthcare directly to the patients (such as public health specialists, healthcare administrators, etc)	No	Several days	Not at all	Not at all	Not at all	Not at all	Not at all	Not at all	Several days	Several days	Not at all	Several days	Not at all	Not at all	Not at all	Not at all	Not at all	Somewhat difficult	Agree	Agree	Neutral	Agree	Neutral	Agree	Family support;Positive thinking;Sleep and Adequate Food;Learn new things (sewing);watch tv	No	No	Strongly disagree	Strongly disagree	Strongly disagree	Neutral	Strongly disagree
191	Female	37	Islam	Married	Family	Tutor	12	Freelance;Home	No	I do not provide healthcare directly to the patients (such as public health specialists, healthcare administrators, etc)	No	Several days	Not at all	More than half the days	Not at all	Not at all	Not at all	Not at all	Several days	Several days	Not at all	Several days	Not at all	More than half the days	Not at all	Not at all	More than half the days	Somewhat difficult	Agree	Agree	Agree	Agree	Agree	Agree	Family support;Positive thinking;Sleep and Adequate Food;Learn new things (sewing);watch tv	No	No	Neutral	Strongly disagree	Strongly disagree	Strongly disagree	Strongly disagree
192	Male	27	Islam	Married	Family	Medical representation	4	pharmaceutical company	No	I do not provide healthcare directly to the patients (such as public health specialists, healthcare administrators, etc)	No	Several days	Not at all	Not at all	Not at all	Not at all	Not at all	Not at all	Several days	Several days	Not at all	Several days	More than half the days	Not at all	Not at all	Not at all	Not at all	Not difficult at all	Agree	Agree	Agree	Agree	Agree	Agree	Peer support;Religion;Positive thinking;Praying;Reading too much;Sleep	No	No	Strongly disagree	Strongly disagree	Strongly disagree	Strongly disagree	Strongly disagree
193	Female	27	Islam	Married	Family	Tutor	4	Freelance;Home	No	I do not provide healthcare directly to the patients (such as public health specialists, healthcare administrators, etc)	No	Not at all	Not at all	More than half the days	Not at all	Not at all	Not at all	Not at all	Several days	Several days	Not at all	Several days	Not at all	Not at all	Not at all	Not at all	Not at all	Not difficult at all	Agree	Agree	Neutral	Agree	Agree	Agree	Peer support;Religion;Positive thinking;Praying;Reading too much;Sleep	No	No	Strongly disagree	Strongly disagree	Strongly disagree	Strongly disagree	Strongly disagree
194	Female	29	Islam	Married	Family	Tutor	5	Freelance;Home	No	I do not provide healthcare directly to the patients (such as public health specialists, healthcare administrators, etc)	No	Several days	Not at all	Not at all	Not at all	Not at all	Not at all	More than half the days	Several days	Several days	Not at all	Several days	Not at all	Not at all	Not at all	Not at all	Not at all	Not difficult at all	Agree	Neutral	Neutral	Agree	Agree	Neutral	Family support;Positive thinking;Sleep and Adequate Food;Learn new things (sewing);watch tv	No	No	Neutral	Strongly disagree	Strongly disagree	Strongly disagree	Strongly disagree
195	Female	27	Islam	single	Alone	doctor	2	hospital	yes	I am providing healthcare directly to the patients (such as doctors, nurses, pharmacists, etc)	yes	More than half the days	Not at all	Several days	Several days	Not at all	Not at all	Not at all	Several days	Several days	Not at all	Several days	Not at all	Not at all	Not at all	Not at all	Not at all	Not difficult at all	Agree	Agree	Neutral	Agree	Agree	Neutral	Family support;Positive thinking	No	No	Strongly disagree	Strongly disagree	Neutral	Strongly disagree	Strongly disagree
196	Male	27	Islam	Married	Family	Tutor	4	Freelance;Home	No	I do not provide healthcare directly to the patients (such as public health specialists, healthcare administrators, etc)	No	Several days	Not at all	Not at all	Not at all	Several days	Not at all	Not at all	Several days	More than half the days	Not at all	Several days	Not at all	Not at all	Not at all	Not at all	Not at all	Very difficult	Agree	Agree	Neutral	Agree	Agree	Agree	Religion;Positive thinking;Mindfulness Meditation;Praying;Sleep;watch tv	No	No	Disagree	Strongly disagree	Strongly disagree	Disagree	Strongly disagree
197	Male	40	Islam	Married	Family	doctor	20	hospital	yes	I am providing healthcare directly to the patients (such as doctors, nurses, pharmacists, etc)	yes	Several days	Not at all	Not at all	Not at all	Not at all	Not at all	Not at all	Several days	Several days	Not at all	Several days	Not at all	Not at all	Not at all	More than half the days	Not at all	Not difficult at all	Agree	Agree	Neutral	Agree	Agree	Agree	Family support;Positive thinking;Sleep and Adequate Food;Learn new things (sewing);watch tv	No	No	Strongly disagree	Neutral	Strongly disagree	Strongly disagree	Strongly disagree
198	Female	27	Islam	Married	Family	doctor	4	hospital	yes	I am providing healthcare directly to the patients (such as doctors, nurses, pharmacists, etc)	yes	Not at all	Not at all	Not at all	More than half the days	Several days	Not at all	Not at all	Several days	Several days	Not at all	Several days	Not at all	Not at all	Not at all	Not at all	Not at all	Not difficult at all	Agree	Agree	Neutral	Agree	Agree	Agree	Religion;Positive thinking;Mindfulness Meditation;Praying;Sleep;watch tv	No	No	Strongly disagree	Neutral	Strongly disagree	Strongly disagree	Strongly disagree
199	Female	27	Islam	Married	Family	Tutor	4	Freelance;Home	No	I do not provide healthcare directly to the patients (such as public health specialists, healthcare administrators, etc)	No	Several days	Not at all	Not at all	Not at all	Not at all	Not at all	Not at all	Several days	Several days	Not at all	Several days	Not at all	Not at all	Not at all	Not at all	Not at all	Not difficult at all	Agree	Agree	Agree	Neutral	Agree	n	Peer support;Religion;Positive thinking;Praying;Reading too much;Sleep	No	No	Strongly disagree	Strongly disagree	Strongly disagree	Strongly disagree	Strongly disagree
200	Female	31	Christianity	Married	Family	Medical representation	7	pharmaceutical company	No	I do not provide healthcare directly to the patients (such as public health specialists, healthcare administrators, etc)	No	Several days	Not at all	Not at all	Not at all	Not at all	Not at all	Not at all	Several days	Several days	Not at all	Several days	Not at all	Not at all	Not at all	Not at all	Not at all	Not difficult at all	Agree	Agree	Neutral	Agree	Agree	Agree	Family support;Positive thinking;Sleep and Adequate Food;Learn new things (sewing);watch tv	No	No	Strongly disagree	Strongly disagree	Strongly disagree	Neutral	Strongly disagree
201	male	42	Christianity	Single	Alone	doctor	18	hospital	yes	I am providing healthcare directly to the patients (such as doctors, nurses, pharmacists, etc)	yes	Not at all	Not at all	Not at all	Not at all	Not at all	More than half the days	Not at all	Several days	Several days	Not at all	Several days	Not at all	Not at all	More than half the days	Not at all	Not at all	Not difficult at all	Agree	Agree	Neutral	Agree	Agree	Agree	Family support;Positive thinking;Sleep and Adequate Food;Learn new things (sewing);watch tv	No	No	Strongly disagree	Neutral	Strongly disagree	Strongly disagree	Strongly disagree
202	male	27	Christianity	Married	Family	nurse	4	hospital	yes	I am providing healthcare directly to the patients (such as doctors, nurses, pharmacists, etc)	yes	Several days	Not at all	Several days	Not at all	Not at all	Not at all	Not at all	Several days	Several days	More than half the days	Several days	Not at all	Not at all	Not at all	Not at all	Not at all	Not difficult at all	Agree	Neutral	Neutral	Agree	Agree	Agree	Family support;Positive thinking;Sleep and Adequate Food;Learn new things (sewing);watch tv	No	No	Neutral	Strongly disagree	Strongly disagree	Strongly disagree	Strongly disagree
203	male	27	Islam	Married	Family	Tutor	2	Freelance;Home	No	I do not provide healthcare directly to the patients (such as public health specialists, healthcare administrators, etc)	No	Not at all	Not at all	Not at all	Several days	Not at all	Not at all	Not at all	Several days	Several days	Not at all	Several days	Not at all	Not at all	Not at all	Not at all	Not at all	Not difficult at all	Agree	Neutral	Neutral	Agree	Agree	Agree	Family support;Positive thinking	No	No	Strongly disagree	Strongly disagree	Strongly disagree	Neutral	Neutral
204	Female	26	Islam	Married	Family	doctor	4	hospital	yes	I am providing healthcare directly to the patients (such as doctors, nurses, pharmacists, etc)	yes	Several days	Not at all	Not at all	Not at all	Not at all	Not at all	Not at all	Several days	Several days	Not at all	Several days	Not at all	Not at all	Not at all	Not at all	Not at all	Not difficult at all	Agree	Agree	Neutral	Agree	Neutral	Agree	Peer support;Religion;Positive thinking;Praying;Reading too much;Sleep	No	No	Strongly disagree	Strongly disagree	Neutral	Strongly disagree	Strongly disagree
205	Female	25	Islam	Single	Alone	Medical representation	2	pharmaceutical company	No	I do not provide healthcare directly to the patients (such as public health specialists, healthcare administrators, etc)	No	Several days	Not at all	More than half the days	Not at all	Not at all	Not at all	Not at all	Several days	Several days	Not at all	Several days	Not at all	Not at all	Not at all	Not at all	Not at all	Somewhat difficult	Agree	Agree	Neutral	Agree	Agree	Agree	Family support;Positive thinking;Sleep and Adequate Food;Learn new things (sewing);watch tv	No	No	Disagree	Strongly disagree	Strongly disagree	Strongly disagree	Strongly disagree
206	Female	27	Islam	Married	Family	Tutor	4	Freelance;Home	No	I do not provide healthcare directly to the patients (such as public health specialists, healthcare administrators, etc)	No	Not at all	Not at all	Not at all	Not at all	Not at all	Several days	Not at all	Several days	Several days	Not at all	Several days	Not at all	Not at all	Not at all	Not at all	Not at all	Not difficult at all	Agree	Agree	Neutral	Agree	Agree	Agree	Family support;Positive thinking;Sleep and Adequate Food;Learn new things (sewing);watch tv	No	No	Strongly disagree	Strongly disagree	Strongly disagree	Strongly disagree	Strongly disagree
207	Female	29	Islam	Divorce/Separated	Family	Medical representation	6	pharmaceutical company	No	I do not provide healthcare directly to the patients (such as public health specialists, healthcare administrators, etc)	No	Several days	Not at all	Not at all	Several days	Not at all	Not at all	Not at all	Several days	Several days	Not at all	Several days	More than half the days	Not at all	Not at all	Not at all	Not at all	Not difficult at all	Agree	Neutral	Neutral	Agree	Agree	Agree	Peer support;Religion;Positive thinking;Praying;Reading too much;Sleep	No	No	Strongly disagree	Strongly disagree	Neutral	Strongly disagree	Strongly disagree
208	Female	27	Islam	Married	Family	Tutor	4	Freelance;Home	No	I do not provide healthcare directly to the patients (such as public health specialists, healthcare administrators, etc)	No	Several days	Not at all	Not at all	Not at all	More than half the days	Not at all	Not at all	Several days	Several days	Not at all	Several days	Not at all	Not at all	Not at all	Not at all	Not at all	Very difficult	Agree	Agree	Agree	Agree	Agree	Neutral	Family support;Positive thinking	No	No	Neutral	Strongly disagree	Strongly disagree	Strongly disagree	Strongly disagree
209	male	21	Islam	Married	Family	Medical student	4	Freelance;Home	No	I do not provide healthcare directly to the patients (such as public health specialists, healthcare administrators, etc)	No	Several days	Not at all	Not at all	Not at all	Not at all	Not at all	Not at all	Several days	Several days	Not at all	Several days	Not at all	Not at all	Not at all	Not at all	Not at all	Not difficult at all	Agree	Agree	Agree	Agree	Agree	Agree	Peer support;Religion;Positive thinking;Praying;Reading too much;Sleep	No	No	Strongly disagree	Strongly disagree	Neutral	Strongly disagree	Strongly disagree
210	Female	27	Islam	Married	Family	doctor	4	hospital	yes	I am providing healthcare directly to the patients (such as doctors, nurses, pharmacists, etc)	yes	Not at all	Not at all	Several days	Not at all	Not at all	Several days	Not at all	Several days	Several days	Not at all	Several days	Not at all	Not at all	Not at all	Not at all	Not at all	Not difficult at all	Agree	Agree	Neutral	Agree	Neutral	Agree	Family support;Positive thinking;Sleep and Adequate Food;Learn new things (sewing);watch tv	No	No	Neutral	Strongly disagree	Strongly disagree	Strongly disagree	Strongly disagree
211	Female	29	Islam	Married	Family	doctor	7	hospital	yes	I am providing healthcare directly to the patients (such as doctors, nurses, pharmacists, etc)	yes	Several days	Not at all	Not at all	Not at all	More than half the days	Not at all	Not at all	Several days	Several days	Not at all	Several days	Not at all	Not at all	Not at all	Not at all	Not at all	Not difficult at all	Agree	Agree	Neutral	Agree	Agree	Agree	Family support;Positive thinking;Sleep and Adequate Food;Learn new things (sewing);watch tv	No	No	Strongly disagree	Strongly disagree	Strongly disagree	Strongly disagree	Strongly disagree
212	Female	27	Islam	Married	Family	doctor	4	hospital	yes	I am providing healthcare directly to the patients (such as doctors, nurses, pharmacists, etc)	yes	Not at all	Not at all	More than half the days	Not at all	Not at all	Not at all	Not at all	Several days	Several days	Not at all	Several days	More than half the days	Not at all	Not at all	Not at all	Not at all	Not difficult at all	Agree	Neutral	Neutral	Agree	Agree	Agree	Family support;Positive thinking;Sleep and Adequate Food;Learn new things (sewing);watch tv	No	No	Strongly disagree	Strongly disagree	Neutral	Strongly disagree	Strongly disagree
213	Female	27	christianity	Married	Family	Tutor	4	Freelance;Home	No	I do not provide healthcare directly to the patients (such as public health specialists, healthcare administrators, etc)	No	Several days	Not at all	Not at all	Not at all	Not at all	Not at all	Not at all	Several days	More than half the days	Not at all	Several days	Not at all	Not at all	Not at all	Not at all	Not at all	Somewhat difficult	Agree	Neutral	Neutral	Agree	Agree	Agree	Family support;Positive thinking	No	No	Strongly disagree	Strongly disagree	Strongly disagree	Strongly disagree	Strongly disagree
214	male	28	Islam	Single	Family	Doctor	6	Hospital	No	I am providing healthcare directly to the patients (such as doctors, nurses, pharmacists, etc)	Yes	Not at all	Not at all	Several days	Several days	Not at all	Several days	Not at all	Not at all	Not at all	Not at all	Several days	Not at all	Not at all	Not at all	Not at all	Not at all	Not difficult at all	Neutral	Agree	Agree	Agree	Agree	Agree	Family support;Religion;Positive thinking;Friends support;Praying	No	No	Strongly agree	Strongly agree	Strongly disagree	Strongly agree	Agree
215	Female	27	christianity	Married	Family	Tutor	4	Freelance;Home	No	I do not provide healthcare directly to the patients (such as public health specialists, healthcare administrators, etc)	No	Several days	Not at all	Not at all	Not at all	Not at all	Not at all	Not at all	Several days	Several days	Not at all	Several days	Not at all	Not at all	Not at all	Not at all	Not at all	Not difficult at all	Agree	Agree	Neutral	Agree	Agree	Agree	Family support;Positive thinking;Sleep and Adequate Food;Learn new things (sewing);watch tv	No	No	Strongly disagree	Neutral	Strongly disagree	Strongly disagree	Strongly disagree
216	Female	27	Islam	Married	Family	Tutor	4	Freelance;Home	No	I do not provide healthcare directly to the patients (such as public health specialists, healthcare administrators, etc)	No	Several days	Not at all	Not at all	Not at all	More than half the days	Not at all	Several days	Several days	Several days	Not at all	Several days	Not at all	Not at all	Not at all	Not at all	Not at all	Not difficult at all	Agree	Agree	Neutral	Agree	Agree	Neutral	Family support;Positive thinking;Sleep and Adequate Food;Learn new things (sewing);watch tv	No	No	Strongly disagree	Strongly disagree	Strongly disagree	Strongly disagree	Strongly disagree
217	Female	27	Islam	Married	Family	Medical representation	4	pharmaceutical company	No	I do not provide healthcare directly to the patients (such as public health specialists, healthcare administrators, etc)	No	Several days	Not at all	Several days	Not at all	Not at all	Not at all	Not at all	Several days	Several days	Not at all	Several days	Not at all	Several days	Not at all	More than half the days	Not at all	Not difficult at all	Agree	Agree	Agree	Agree	Agree	Agree	Peer support;Religion;Positive thinking;Praying;Reading too much;Sleep	No	No	Disagree	Strongly disagree	Neutral	Strongly disagree	Strongly disagree
218	male	36	Islam	Married	Family	Tutor	12	university	No	I do not provide healthcare directly to the patients (such as public health specialists, healthcare administrators, etc)	No	More than half the days	Not at all	Not at all	More than half the days	Not at all	Not at all	Not at all	Several days	Several days	Not at all	Several days	Not at all	Not at all	Not at all	Not at all	Not at all	Very difficult	Agree	Neutral	Neutral	Agree	Agree	Agree	Family support;Positive thinking;Sleep and Adequate Food;Learn new things (sewing);watch tv	No	No	Strongly disagree	Strongly disagree	Strongly disagree	Strongly disagree	Strongly disagree
219	Female	27	Islam	Single	friends	Tutor	4	Freelance;Home	No	I do not provide healthcare directly to the patients (such as public health specialists, healthcare administrators, etc)	No	Several days	Not at all	More than half the days	Not at all	Not at all	Not at all	Not at all	Several days	Several days	Not at all	Several days	Not at all	Not at all	Not at all	Not at all	Not at all	Not difficult at all	Agree	Agree	Neutral	Agree	Neutral	Agree	Family support;Positive thinking	No	No	Strongly disagree	Disagree	Strongly disagree	Strongly disagree	Strongly disagree
220	Female	33	Islam	Married	Friends	Doctor	10	Hospital	No	I am providing healthcare directly to the patients (such as doctors, nurses, pharmacists, etc)	Yes	Not at all	Not at all	Several days	Not at all	Not at all	Not at all	Not at all	More than half the days	Several days	Not at all	More than half the days	Several days	Several days	Several days	Several days	Not at all	Somewhat difficult	Agree	Agree	Agree	Agree	Agree	Agree	Family support;Weekly work planning and being productive (satisfaction with Job achievements)	No	No	Agree	Agree	Strongly disagree	Strongly agree	Strongly disagree
221	male	28	Islam	Married	Family	clinical pharmacist	2	hopital	yes	I am providing healthcare directly to the patients (such as doctors, nurses, pharmacists, etc)	yes	Several days	More than half the days	Not at all	Not at all	Not at all	Not at all	More than half the days	Several days	Several days	Not at all	Several days	Not at all	Not at all	Not at all	Not at all	Not at all	Not difficult at all	Agree	Agree	Neutral	Agree	Agree	Neutral	Peer support;Religion;Positive thinking;Praying;Reading too much;Sleep	No	No	Strongly disagree	Strongly disagree	Strongly disagree	Strongly disagree	Strongly disagree
222	Female	32	Islam	Married	Family	Tutor	6	Freelance;Home	No	I do not provide healthcare directly to the patients (such as public health specialists, healthcare administrators, etc)	No	Several days	Not at all	Not at all	Not at all	Not at all	Not at all	Several days	Several days	Several days	Not at all	Several days	Not at all	Not at all	Not at all	Not at all	Not at all	Not difficult at all	Agree	Neutral	Neutral	Agree	Agree	Agree	Family support;Positive thinking;Sleep and Adequate Food;Learn new things (sewing);watch tv	No	No	Strongly disagree	Strongly disagree	Strongly disagree	Disagree	Neutral
223	male	27	Islam	Married	Family	Tutor	8	Freelance;Home	No	I do not provide healthcare directly to the patients (such as public health specialists, healthcare administrators, etc)	No	Several days	Not at all	Not at all	Not at all	More than half the days	Not at all	Not at all	Several days	Several days	Not at all	Several days	Not at all	Not at all	Not at all	Not at all	Not at all	Not difficult at all	Agree	Agree	Neutral	Agree	Agree	Agree	Religion;Positive thinking;Mindfulness Meditation;Praying;Sleep;watch tv	No	No	Neutral	Strongly disagree	Strongly disagree	Strongly disagree	Strongly disagree
224	Male	29	christianity	Divorce/Separated	Friends	Tutor	4	Industrial/Corporate Clinics	No	I am providing healthcare directly to the patients (such as doctors, nurses, pharmacists, etc)	yes	Several days	Not at all	Not at all	Not at all	Not at all	Not at all	Not at all	Several days	Several days	Not at all	Several days	Not at all	Not at all	Not at all	Not at all	Not at all	Not difficult at all	Agree	Agree	Neutral	Agree	Agree	Agree	Family support;Positive thinking;Sleep and Adequate Food;Learn new things (sewing);watch tv	No	No	Strongly disagree	Strongly disagree	Strongly disagree	Strongly disagree	Strongly disagree
225	Female	27	Islam	Married	Family	Tutor	4	Freelance;Home	No	I do not provide healthcare directly to the patients (such as public health specialists, healthcare administrators, etc)	No	Several days	Not at all	Not at all	Not at all	Not at all	Not at all	Not at all	Several days	Several days	Not at all	Several days	Not at all	Not at all	Not at all	Not at all	Not at all	Not difficult at all	Agree	Agree	Neutral	Agree	Agree	Agree	Family support;Positive thinking;Sleep and Adequate Food;Learn new things (sewing);watch tv	No	No	Strongly disagree	Strongly disagree	Strongly disagree	Strongly disagree	Strongly disagree
226	Female	30	Islam	Single	Friends	pharmacist	5	pharmacy	No	I am providing healthcare directly to the patients (such as doctors, nurses, pharmacists, etc)	No	Not at all	Not at all	More than half the days	Not at all	Several days	Not at all	Not at all	Several days	Several days	Not at all	Several days	Not at all	Not at all	Not at all	Not at all	Not at all	Not difficult at all	Agree	Agree	Neutral	Agree	Agree	Agree	Peer support;Religion;Positive thinking;Praying;Reading too much;Sleep	No	No	Strongly disagree	Disagree	Neutral	Strongly disagree	Strongly disagree
227	Female	27	Islam	Married	Family	Tutor	4	Freelance;Home	No	I do not provide healthcare directly to the patients (such as public health specialists, healthcare administrators, etc)	No	Several days	Not at all	Not at all	Not at all	Not at all	Several days	Not at all	Several days	Several days	Not at all	Several days	Not at all	Not at all	Not at all	Not at all	Not at all	Not difficult at all	Agree	Agree	Neutral	Agree	Agree	Agree	Family support;Positive thinking	No	No	Neutral	Strongly disagree	Disagree	Strongly disagree	Strongly disagree
228	Female	30	Islam	Single	friends	Lab technician	4	Laboratory	No	I do not provide healthcare directly to the patients (such as public health specialists, healthcare administrators, etc)	yes	Several days	Not at all	Not at all	Not at all	Not at all	Not at all	Not at all	Several days	Several days	Not at all	Several days	Not at all	Not at all	Not at all	Not at all	Not at all	Not difficult at all	Agree	Agree	Neutral	Agree	Agree	Agree	Family support;Positive thinking;Sleep and Adequate Food;Learn new things (sewing);watch tv	No	No	Strongly disagree	Strongly disagree	Strongly disagree	Strongly disagree	Neutral
229	Female	27	Islam	Married	Family	Tutor	4	Freelance;Home	No	I do not provide healthcare directly to the patients (such as public health specialists, healthcare administrators, etc)	No	Several days	Not at all	More than half the days	Not at all	Not at all	Not at all	Not at all	Several days	Several days	Not at all	Several days	Not at all	Not at all	Not at all	Not at all	Not at all	Not difficult at all	Agree	Agree	Neutral	Agree	Agree	Agree	Family support;Positive thinking;Sleep and Adequate Food;Learn new things (sewing);watch tv	No	No	Neutral	Strongly disagree	Strongly disagree	Strongly disagree	Strongly disagree
230	Female	27	Islam	Married	Family	nurse	4	hospial	No	I am providing healthcare directly to the patients (such as doctors, nurses, pharmacists, etc)	No	Several days	Not at all	Not at all	Not at all	Not at all	Not at all	Not at all	Several days	Several days	Not at all	Several days	Not at all	Not at all	Not at all	Not at all	Not at all	Not difficult at all	Agree	Agree	Neutral	Agree	Agree	Agree	Peer support;Religion;Positive thinking;Praying;Reading too much;Sleep	No	No	Strongly disagree	Strongly disagree	Neutral	Strongly disagree	Strongly disagree
231	Female	25	Islam	Married	Family	Inpatient pharmacist	1	hospital	yes	I am providing healthcare directly to the patients (such as doctors, nurses, pharmacists, etc)	yes	Several days	Not at all	Not at all	Not at all	Not at all	Not at all	Not at all	Several days	Several days	Not at all	Several days	Not at all	Not at all	Not at all	Not at all	Not at all	Very difficult	Agree	Agree	Neutral	Agree	Agree	Agree	Family support;Positive thinking;Sleep and Adequate Food;Learn new things (sewing);watch tv	No	No	Strongly disagree	Strongly disagree	Strongly disagree	Strongly disagree	Neutral
232	Female	33	Islam	Married	Family	Doctor	9	Hospital	No	I am providing healthcare directly to the patients (such as doctors, nurses, pharmacists, etc)	No	Several days	Several days	Nearly every day	Several days	Not at all	Nearly every day	Nearly every day	More than half the days	More than half the days	Several days	Several days	Nearly every day	Nearly every day	Several days	Not at all	Not at all	Somewhat difficult	Agree	Agree	Agree	Agree	Agree	Agree	Family support;Religion;Sleep and Adequate Food;Sleep	No	No	Neutral	Agree	Disagree	Strongly agree	Disagree
233	Male	30	Islam	Married	Family	Doctor	5	Hospital;Clinics;University	No	I am providing healthcare directly to the patients (such as doctors, nurses, pharmacists, etc)	Yes	Several days	Not at all	Not at all	Several days	Not at all	Not at all	Not at all	Several days	Several days	Several days	Several days	More than half the days	Several days	Several days	Several days	Not at all	Somewhat difficult	Neutral	Agree	Agree	Agree	Agree	Agree	Family support;Peer support;Religion;Positive thinking;Sleep and Adequate Food;Learn the situation	No	No	Neutral	Strongly disagree	Neutral	Strongly disagree	Neutral
234	Female	26	Islam	Married	Family	Clinical pharmacist	3	Home	No	I do not provide healthcare directly to the patients (such as public health specialists, healthcare administrators, etc)	No	More than half the days	Nearly every day	More than half the days	Several days	Not at all	More than half the days	More than half the days	Several days	More than half the days	Several days	More than half the days	More than half the days	More than half the days	More than half the days	More than half the days	Not at all	Somewhat difficult	Agree	Agree	Agree	Agree	Agree	Agree	Family support;Religion;Praying	No	No	Neutral	Neutral	Neutral	Neutral	Neutral
235	Female	22	Islam	Single	Family	Clinical pharmacist;Medical student	0	University	No	I do not provide healthcare directly to the patients (such as public health specialists, healthcare administrators, etc)	No	Several days	Not at all	Several days	Several days	Not at all	Several days	Several days	Several days	Several days	Not at all	Several days	Not at all	Not at all	Not at all	Not at all	Not at all	Somewhat difficult	Agree	Agree	Agree	Agree	Neutral	Agree	Family support;Religion;Positive thinking;Praying	Yes	Yes	Disagree	Disagree	Disagree	Disagree	Disagree
236	Female	27	Christianity	Single	Family	Research Scientist	3.5	Laboratory;University;Research institute	No	I do not provide healthcare directly to the patients (such as public health specialists, healthcare administrators, etc)	No	Not at all	Not at all	Not at all	Not at all	Not at all	Not at all	Several days	Several days	Several days	Several days	Several days	Several days	Several days	Not at all	Not at all	Not at all	Somewhat difficult	Neutral	Neutral	Neutral	Neutral	Neutral	Neutral	Religion;Praying;Learn the situation;Sleep;I am spending a lot of time planning our global response and trying new ideas as the situation evolves;Weekly work planning and being productive (satisfaction with Job achievements);trying to understand how this new normal will be and how it will change our previous shape of daily life to adapt myself to this new concept.	Yes	No	Strongly disagree	Strongly disagree	Neutral	Neutral	Neutral
237	Female	33	Islam	Divorce/Separated	Family	Clinical pharmacist	12	Hospital	No	I am providing healthcare directly to the patients (such as doctors, nurses, pharmacists, etc)	No	Not at all	Not at all	Not at all	Not at all	Not at all	Not at all	Not at all	Not at all	Not at all	Not at all	Not at all	Not at all	Not at all	Not at all	Not at all	Not at all	Somewhat difficult	Neutral	Neutral	Neutral	Neutral	Neutral	Neutral	Sleep	No	No	Neutral	Neutral	Neutral	Neutral	Neutral
238	Male	24	Islam	Single	Alone	Community pharmacist	1	pharmacy	No	I am providing healthcare directly to the patients (such as doctors, nurses, pharmacists, etc)	yes	Not at all	Not at all	Not at all	Not at all	Not at all	Not at all	Not at all	Not at all	Not at all	Not at all	Not at all	Not at all	Not at all	Not at all	Not at all	Not at all	Somewhat difficult	Neutral	Agree	Agree	Agree	Agree	Agree	Family support;Religion;Friends support;Sleep and Adequate Food;Learn the situation;watch tv	Yes	Yes	Strongly agree	Strongly agree	Neutral	Strongly agree	Strongly agree
239	Female	35	Islam	Married	Family	Doctor	10	Hospital	No	I am providing healthcare directly to the patients (such as doctors, nurses, pharmacists, etc)	No	Not at all	Not at all	Not at all	Not at all	Not at all	Not at all	Not at all	Not at all	Not at all	Not at all	Not at all	Not at all	Not at all	Not at all	Not at all	Not at all	Somewhat difficult	Neutral	Agree	Neutral	Agree	Agree	Agree	Family support;Religion;Positive thinking;Praying	No	No	Strongly agree	Strongly agree	Neutral	Strongly agree	Neutral
240	Female	21	Islam	Single	Family	University Student, Content Marketer	6	Freelance;Home	No	I do not provide healthcare directly to the patients (such as public health specialists, healthcare administrators, etc)	No	Nearly every day	More than half the days	Nearly every day	More than half the days	Several days	Nearly every day	Nearly every day	More than half the days	Nearly every day	Nearly every day	Nearly every day	Nearly every day	More than half the days	More than half the days	Not at all	Not at all	Extremely difficult	Agree	Agree	Agree	Agree	Agree	Agree	Peer support;Friends support;Sleep and Adequate Food;Sleep;watch tv;Emotional eating too	No	No	Agree	Neutral	Strongly disagree	Neutral	Agree
241	Female	34	Islam	Single	Family	Doctor	11	Hospital	No	I am providing healthcare directly to the patients (such as doctors, nurses, pharmacists, etc)	Yes	Several days	Several days	More than half the days	More than half the days	Several days	Several days	Several days	Several days	Several days	More than half the days	Several days	Several days	Not at all	Several days	Not at all	Not at all	Somewhat difficult	Agree	Agree	Agree	Agree	Agree	Agree	Family support;Peer support;Religion;Exercise;Positive thinking;Friends support;Sleep and Adequate Food;Praying;Reading too much;Sleep;watch tv	No	No	Agree	Agree	Agree	Neutral	Disagree
242	Female	27	Islam	Single	Family	Regulatory pharmacist	3		No	I do not provide healthcare directly to the patients (such as public health specialists, healthcare administrators, etc)	No	Several days	Not at all	Several days	Not at all	Not at all	More than half the days	Several days	Not at all	Not at all	Several days	Several days	Several days	Several days	Not at all	Not at all	Not at all	3	Agree	Agree	Agree	Agree	Neutral	Agree	Family support;Peer support;Religion;Sleep;Learn new things (sewing)	No	No	Strongly agree	Neutral	Disagree	Agree	Neutral
243	Female	30	Christianity	Single	Family	Regulatory pharmacist but on unpaid leave	8	Not working	No	I do not provide healthcare directly to the patients (such as public health specialists, healthcare administrators, etc)	No	More than half the days	More than half the days	More than half the days	More than half the days	More than half the days	More than half the days	More than half the days	More than half the days	More than half the days	More than half the days	More than half the days	More than half the days	More than half the days	Nearly every day	Several days	Several days	Very difficult	Agree	Agree	Agree	Agree	Neutral	Agree	Family support;Peer support;Religion;Friends support;Praying;watch tv	No	No	Strongly agree	Neutral	Neutral	Agree	Agree
244	Male	28	Islam	Married	Family	Clinical pharmacist	4		No	I do not provide healthcare directly to the patients (such as public health specialists, healthcare administrators, etc)	No	Several days	Several days	Several days	Several days	Several days	Not at all	Several days	Several days	Several days	Not at all	Several days	Not at all	Not at all	Not at all	Several days	Several days	Somewhat difficult	Agree	Agree	Agree	Neutral	Agree	Neutral	Religion;Exercise;Praying	No	No	Agree	Agree	Disagree	Agree	Disagree
245	Female	23	Islam	Single	Family	Clinical pharmacist	1	Hospital	Yes	I do not provide healthcare directly to the patients (such as public health specialists, healthcare administrators, etc)	No	More than half the days	More than half the days	More than half the days	More than half the days	More than half the days	More than half the days	More than half the days	Nearly every day	More than half the days	Several days	More than half the days	Nearly every day	More than half the days	Several days	Several days	Several days	Very difficult	Agree	Agree	Agree	Agree	Agree	Neutral	Family support;Religion;Exercise;Sleep and Adequate Food;Praying;Learn new things (sewing)	No	No	Strongly agree	Agree	Disagree	Agree	Neutral
246	Female	27	Islam	Single	Family	Inpatient pharmacist	3.5	Hospital	No	I am providing healthcare directly to the patients (such as doctors, nurses, pharmacists, etc)	No	Nearly every day	Several days	Several days	Several days	Not at all	Several days	Several days	More than half the days	Not at all	Not at all	Several days	Not at all	Not at all	Not at all	Not at all	Not at all	Somewhat difficult	Agree	Agree	Agree	Agree	Agree	Agree	Family support;Religion;Positive thinking;Friends support;use app and paint, use app SAM ( stress and Anxiety Management);Praying;Learn the situation;watch tv	No	No	Agree	Agree	Neutral	Agree	Agree
247	Male	30	Islam	Single	Friends	Community pharmacist	5	Pharmacy	No	I am providing healthcare directly to the patients (such as doctors, nurses, pharmacists, etc)	No	More than half the days	Several days	Several days	Several days	Several days	Several days	Several days	More than half the days	Several days	Several days	Several days	Not at all	Nearly every day	Not at all	Several days	Several days	Not difficult at all	Neutral	Agree	Agree	Agree	Agree	Agree	Exercise	No	No	Neutral	Strongly disagree	Neutral	Neutral	Strongly disagree
248	Male	28	Islam	Single	Family	Medical representation	4	Home	No	I do not provide healthcare directly to the patients (such as public health specialists, healthcare administrators, etc)	No	Nearly every day	Not at all	Nearly every day	Nearly every day	More than half the days	Nearly every day	Nearly every day	Nearly every day	Nearly every day	Nearly every day	Nearly every day	Nearly every day	Nearly every day	Nearly every day	Nearly every day	Nearly every day	Extremely difficult	Neutral	Agree	Agree	Agree	Disagree	Agree	Family support;Religion;Positive thinking;Friends support;I am spending a lot of time planning our global response and trying new ideas as the situation evolves	No	No	Neutral	Neutral	Disagree	Disagree	Neutral
249	Male	37	Islam	Married	Family	Doctor	12	Hospital;Clinics;University	Yes	I am providing healthcare directly to the patients (such as doctors, nurses, pharmacists, etc)	Yes	Several days	Several days	Several days	Several days	Not at all	Several days	Not at all	Several days	Not at all	Several days	Several days	Several days	Several days	Not at all	Not at all	Not at all	Not difficult at all	Neutral	Agree	Neutral	Agree	Agree	Agree	Peer support;Religion;Positive thinking;Praying;Reading too much;Sleep	No	No	Neutral	Agree	Disagree	Agree	Disagree
250	Male	25	Christianity	Single	Family	Community pharmacist	3	Pharmacy	No	I am providing healthcare directly to the patients (such as doctors, nurses, pharmacists, etc)	Yes	Several days	Not at all	Several days	Several days	Not at all	Several days	Several days	Several days	Several days	Several days	Not at all	Not at all	Not at all	Not at all	Not at all	Not at all	Somewhat difficult	Neutral	Agree	Agree	Agree	Agree	Agree	Positive thinking;Reading too much;Learn the situation;Sleep;Learn new things (sewing)	No	No	Neutral	Agree	Neutral	Agree	Strongly disagree
251	Female	26	Islam	Single	Family	Medical representation	3	Clinics	No	I do not provide healthcare directly to the patients (such as public health specialists, healthcare administrators, etc)	No	Not at all	Several days	More than half the days	Several days	Not at all	Not at all	Nearly every day	Several days	Not at all	Not at all	Not at all	Several days	Not at all	Several days	Not at all	Not at all	Not difficult at all	Agree	Agree	Agree	Neutral	Neutral	Agree	Religion;Positive thinking;Mindfulness Meditation;Praying;Sleep;watch tv	No	No	Neutral	Neutral	Neutral	Neutral	Neutral
252	Female	27	Islam	Married	Family	Clinical pharmacist	2	Home	No	I do not provide healthcare directly to the patients (such as public health specialists, healthcare administrators, etc)	No	More than half the days	More than half the days	More than half the days	Nearly every day	Nearly every day	Nearly every day	More than half the days	More than half the days	More than half the days	More than half the days	Nearly every day	Nearly every day	More than half the days	More than half the days	Nearly every day	More than half the days	Very difficult	Agree	Agree	Agree	Agree	Agree	Agree	Busy with my daughter	No	No	Strongly agree	Strongly agree	Strongly agree	Strongly agree	Strongly agree
253	Female	25	Christianity	Married	Family	Regulatory Pharmacist	1	Home	No	I am providing healthcare directly to the patients (such as doctors, nurses, pharmacists, etc)	No	More than half the days	More than half the days	Several days	Several days	Several days	Several days	Several days	More than half the days	Several days	More than half the days	More than half the days	More than half the days	Several days	Several days	Not at all	Not at all	Somewhat difficult	Agree	Agree	Neutral	Agree	Neutral	Neutral	Family support;Religion;use app and paint, use app SAM ( stress and Anxiety Management);Praying;Sleep;watch tv	No	No	Neutral	Neutral	Disagree	Neutral	Disagree
254	Female	29	Islam	Single	Family	Doctor	4	Hospital	Yes	I am providing healthcare directly to the patients (such as doctors, nurses, pharmacists, etc)	Yes	More than half the days	Several days	Several days	Several days	Not at all	More than half the days	Several days	More than half the days	Several days	More than half the days	More than half the days	Several days	Nearly every day	Nearly every day	Several days	Not at all	Somewhat difficult	Agree	Agree	Agree	Agree	Agree	Agree	Peer support;Positive thinking;use app and paint, use app SAM ( stress and Anxiety Management);Praying	No	No	Agree	Agree	Disagree	Neutral	Strongly disagree
255	Female	29	Islam	Single	Family	Doctor	4	Hospital	Yes	I am providing healthcare directly to the patients (such as doctors, nurses, pharmacists, etc)	Yes	More than half the days	Several days	Several days	Several days	Not at all	More than half the days	Several days	More than half the days	Several days	More than half the days	More than half the days	Several days	Nearly every day	Nearly every day	Several days	Not at all	Somewhat difficult	Agree	Agree	Agree	Agree	Agree	Agree	Peer support;Positive thinking;use app and paint, use app SAM ( stress and Anxiety Management);Praying	No	No	Agree	Agree	Disagree	Neutral	Strongly disagree
256	Female	24	Islam	Single	Family	Doctor	0.166	Hospital	No	I am providing healthcare directly to the patients (such as doctors, nurses, pharmacists, etc)	Yes	Several days	Several days	Several days	Several days	Several days	Not at all	Not at all	Several days	Not at all	Several days	Several days	Several days	Several days	Several days	Not at all	Not at all	Not difficult at all	Neutral	Neutral	Agree	Agree	Agree	Agree	Religion;Positive thinking;Sleep and Adequate Food;Learn the situation	No	No	Strongly disagree	Strongly agree	Agree	Neutral	Disagree
257	Male	24	Islam	Single	Family	Doctor	1	Hospital;University	No	I am providing healthcare directly to the patients (such as doctors, nurses, pharmacists, etc)	Yes	Several days	Not at all	Several days	Several days	Not at all	More than half the days	More than half the days	Not at all	More than half the days	More than half the days	More than half the days	More than half the days	Several days	Not at all	Not at all	Not at all	Very difficult	Agree	Agree	Neutral	Agree	Agree	Agree	Family support;Friends support;I am spending a lot of time planning our global response and trying new ideas as the situation evolves;Gaming	No	No	Agree	Neutral	Disagree	Neutral	Strongly disagree
258	Female	24	Islam	Single	Family	Doctor	0.5	Hospital;Clinics	Yes	I am providing healthcare directly to the patients (such as doctors, nurses, pharmacists, etc)	Yes	Several days	Not at all	Not at all	Not at all	Not at all	Several days	Not at all	Not at all	Not at all	Several days	Not at all	Not at all	Not at all	Not at all	Not at all	Not at all	Not difficult at all	Neutral	Agree	Agree	Agree	Agree	Agree	Family support;Religion;Positive thinking;Praying;Weekly work planning and being productive (satisfaction with Job achievements)	No	No	Strongly agree	Strongly agree	Strongly disagree	Agree	Agree
259	Female	25	Islam	Married	Family	Clinical pharmacist	2	Freelance	No	I do not provide healthcare directly to the patients (such as public health specialists, healthcare administrators, etc)	No	More than half the days	Nearly every day	Nearly every day	Nearly every day	Nearly every day	More than half the days	Nearly every day	Nearly every day	Nearly every day	Nearly every day	Nearly every day	Nearly every day	Nearly every day	More than half the days	Nearly every day	Nearly every day	Somewhat difficult	Agree	Agree	Agree	Agree	Agree	Agree	Family support;Religion;Praying	Yes	No	Neutral	Neutral	Disagree	Neutral	Neutral
260	Male	24	Islam	Single	Family	Doctor	0.5	Hospital;Clinics	Yes	I am providing healthcare directly to the patients (such as doctors, nurses, pharmacists, etc)	Yes	Nearly every day	Nearly every day	Nearly every day	Nearly every day	Nearly every day	Nearly every day	Nearly every day	Nearly every day	Nearly every day	Nearly every day	Nearly every day	Nearly every day	Nearly every day	Nearly every day	Nearly every day	Nearly every day	Somewhat difficult	Agree	Agree	Agree	Agree	Agree	Agree	Religion;Exercise;Learn the situation;Learn new things (sewing);Weekly work planning and being productive (satisfaction with Job achievements)	Yes	No	Strongly agree	Strongly agree	Strongly disagree	Strongly agree	Agree
261	Female	25	Islam	Single	Family	Doctor	0	Hospital	No	I am providing healthcare directly to the patients (such as doctors, nurses, pharmacists, etc)	Yes	More than half the days	More than half the days	More than half the days	More than half the days	More than half the days	More than half the days	Several days	Several days	Several days	Several days	Several days	More than half the days	Several days	Several days	Several days	Not at all	Somewhat difficult	Agree	Agree	Agree	Agree	Agree	Agree	Family support;Religion;Positive thinking;Praying;Learn the situation	No	No	Agree	Agree	Disagree	Agree	Neutral
262	Female	28	Islam	Married	Family	Clinical pharmacist	7	University	No	I do not provide healthcare directly to the patients (such as public health specialists, healthcare administrators, etc)	No	More than half the days	Several days	Several days	Several days	Several days	Several days	More than half the days	Not at all	Not at all	Not at all	Several days	Not at all	Not at all	Several days	Not at all	Not at all	Somewhat difficult	Agree	Agree	Agree	Agree	Agree	Agree	Family support;Peer support;Religion;Positive thinking;Friends support;Sleep and Adequate Food;Praying;Learn the situation;watch tv	No	No	Agree	Agree	Neutral	Agree	Strongly disagree
263	Male	27	Islam	Married	Family	Clinical pharmacist	8	Freelance	Yes	I am providing healthcare directly to the patients (such as doctors, nurses, pharmacists, etc)	No	More than half the days	Nearly every day	Several days	More than half the days	More than half the days	More than half the days	Nearly every day	Nearly every day	Nearly every day	Nearly every day	Nearly every day	Nearly every day	Nearly every day	More than half the days	Nearly every day	Nearly every day	Not difficult at all	Agree	Agree	Agree	Neutral	Disagree	Neutral	Praying	Yes	Yes	Neutral	Neutral	Strongly agree	Disagree	Neutral
264	Female	29	Islam	Married	Family	Patient support program	7	Home	No	I am providing healthcare directly to the patients (such as doctors, nurses, pharmacists, etc)	No	Not at all	Not at all	Several days	Not at all	Not at all	Several days	Several days	Several days	Not at all	Not at all	Several days	Not at all	Several days	Several days	Not at all	Not at all	Not difficult at all	Agree	Neutral	Agree	Agree	Neutral	Agree	Family support;Religion;Exercise;Friends support	No	No	Agree	Strongly agree	Neutral	Neutral	Neutral
265	Female	25	Islam	Married	Family	Community pharmacist	1	Home	No	I am providing healthcare directly to the patients (such as doctors, nurses, pharmacists, etc)	No	Several days	Several days	Several days	Not at all	Several days	Nearly every day	Several days	More than half the days	More than half the days	Nearly every day	Nearly every day	More than half the days	Not at all	Several days	More than half the days	Not at all	Not difficult at all	Neutral	Agree	Neutral	Disagree	Agree	Agree	Family support;Religion	Yes	Yes	Agree	Agree	Neutral	Neutral	Neutral
266	Female	27	Islam	Single	Family	Doctor	1	Hospital	No	I am providing healthcare directly to the patients (such as doctors, nurses, pharmacists, etc)	Yes	Several days	Several days	Several days	Not at all	Not at all	Several days	Several days	Not at all	Several days	Not at all	Not at all	Not at all	Several days	Several days	Not at all	Not at all	Somewhat difficult	Agree	Agree	Agree	Agree	Neutral	Agree	Peer support;Religion;Friends support;Praying;Weekly work planning and being productive (satisfaction with Job achievements)	No	No	Strongly agree	Strongly agree	Neutral	Neutral	Neutral
267	Female	30	Islam	Single	Family	Nurse;Healthcare Administrator	10	Hospital	No	I am providing healthcare directly to the patients (such as doctors, nurses, pharmacists, etc)	Yes	More than half the days	Not at all	More than half the days	More than half the days	More than half the days	More than half the days	More than half the days	More than half the days	More than half the days	More than half the days	More than half the days	More than half the days	More than half the days	More than half the days	More than half the days	More than half the days	Somewhat difficult	Neutral	Neutral	Neutral	Neutral	Neutral	Neutral	Peer support;Exercise;Positive thinking;Mindfulness Meditation;Learn new things (sewing)	Yes	Yes	Strongly agree	Strongly agree	Agree	Strongly agree	Strongly agree
268	Female	33	Islam	Single	Family	Doctor	8	Hospital	No	I am providing healthcare directly to the patients (such as doctors, nurses, pharmacists, etc)	No	More than half the days	More than half the days	Several days	Several days	Several days	Several days	Several days	Several days	More than half the days	Several days	Several days	Several days	More than half the days	More than half the days	Several days	Not at all	Somewhat difficult	Agree	Agree	Agree	Agree	Agree	Agree	Religion	No	No	Strongly disagree	Neutral	Agree	Neutral	Neutral
269	Male	27	Islam	Single	Family	Doctor	2		No	I am providing healthcare directly to the patients (such as doctors, nurses, pharmacists, etc)	Yes	More than half the days	Several days	Several days	Several days	Several days	Not at all	More than half the days	Several days	Several days	Not at all	Several days	Not at all	Several days	Several days	Several days	Not at all	Somewhat difficult	Agree	Agree	Agree	Agree	Agree	Agree	Friends support;Sleep and Adequate Food	No	No	Neutral	Agree	Neutral	Neutral	Neutral
270	Female	26	Islam	Married	Family	Pharmaceutical market researcher	3	Research institute	No	I do not provide healthcare directly to the patients (such as public health specialists, healthcare administrators, etc)	No	Several days	Not at all	Several days	More than half the days	Several days	More than half the days	Not at all	Not at all	Several days	More than half the days	More than half the days	Several days	More than half the days	More than half the days	Several days	Not at all	Very difficult	Neutral	Agree	Neutral	Neutral	Agree	Agree	Family support;Exercise;Praying;watch tv	No	No	Agree	Neutral	Agree	Neutral	Neutral
271	Female	26	Islam	Single	Family	Patient support program team leader	2.5	Pharmacy;Home	No	I do not provide healthcare directly to the patients (such as public health specialists, healthcare administrators, etc)	No	More than half the days	More than half the days	More than half the days	Several days	Several days	Not at all	Several days	Several days	Several days	Not at all	Several days	Not at all	More than half the days	More than half the days	Not at all	Not at all	Somewhat difficult	Neutral	Agree	Neutral	Neutral	Agree	Agree	Family support;Religion;Friends support;use app and paint, use app SAM ( stress and Anxiety Management);Praying;Reading too much;Sleep;watch tv	No	No	Agree	Agree	Disagree	Neutral	Neutral
272	Female	35	Islam	Married	Family	Medical representation	9	Industrial/Corporate Clinics	No	I do not provide healthcare directly to the patients (such as public health specialists, healthcare administrators, etc)	No	Several days	Several days	Several days	Several days	Several days	More than half the days	Several days	Several days	Several days	Not at all	Several days	Several days	Not at all	Several days	Several days	Not at all	Somewhat difficult	Neutral	Agree	Neutral	Agree	Agree	Agree	Praying	No	No	Agree	Neutral	Neutral	Disagree	Disagree
273	Male	26	Islam	Single	Family	Clinical pharmacist	4	Hospital	Yes	I am providing healthcare directly to the patients (such as doctors, nurses, pharmacists, etc)	Yes	Several days	Several days	Several days	More than half the days	Several days	More than half the days	More than half the days	More than half the days	Several days	Several days	Several days	Not at all	More than half the days	More than half the days	Several days	Several days	Somewhat difficult	Agree	Agree	Agree	Agree	Agree	Agree	Family support;Religion;Positive thinking;Friends support;Learn the situation;Learn new things (sewing)	No	No	Agree	Agree	Neutral	Neutral	Agree
274	Female	29	Islam	Married	Family	Healthcare Administrator	7	Pharmacy;Home	No	I am providing healthcare directly to the patients (such as doctors, nurses, pharmacists, etc)	Yes	Several days	Several days	Several days	Several days	Several days	Several days	Several days	Several days	Several days	Not at all	Not at all	Several days	Several days	Not at all	Not at all	Not at all	Somewhat difficult	Agree	Agree	Agree	Agree	Neutral	Agree	Religion;Exercise;Weekly work planning and being productive (satisfaction with Job achievements)	No	No	Neutral	Neutral	Disagree	Neutral	Disagree
275	Female	26	Islam	Married	Family	QC analyst	3	Laboratory	No	I do not provide healthcare directly to the patients (such as public health specialists, healthcare administrators, etc)	No	Nearly every day	More than half the days	More than half the days	Nearly every day	Several days	Several days	Several days	More than half the days	Nearly every day	Nearly every day	More than half the days	Nearly every day	Not at all	Several days	Not at all	Not at all	Not difficult at all	Agree	Agree	Agree	Agree	Agree	Disagree	Family support;Exercise;Mindfulness Meditation;Praying	Yes	Yes	Agree	Neutral	Disagree	Disagree	Disagree
276	Female	24	Islam	Single	Family	Clinical pharmacist	1	Home	No	I am providing healthcare directly to the patients (such as doctors, nurses, pharmacists, etc)	No	Several days	Not at all	Not at all	Several days	Not at all	Several days	Several days	Several days	Several days	Several days	Not at all	Not at all	Several days	Several days	Not at all	Not at all	Somewhat difficult	Agree	Agree	Agree	Agree	Neutral	Agree	Positive thinking	Yes	Yes	Strongly agree	Strongly agree	Agree	Strongly agree	Agree
277	Female	27	Islam	Married	Family	Clinical pharmacist;Clinical pharmacist but On child care leave	3	Hospital	No	I am providing healthcare directly to the patients (such as doctors, nurses, pharmacists, etc)	No	More than half the days	More than half the days	Nearly every day	Nearly every day	Nearly every day	More than half the days	More than half the days	Nearly every day	Nearly every day	More than half the days	Nearly every day	More than half the days	More than half the days	Several days	More than half the days	Nearly every day	Very difficult	Agree	Agree	Agree	Agree	Agree	Agree	Positive thinking;Learn the situation;Learn new things (sewing);watch tv	Yes	Yes	Agree	Agree	Agree	Agree	Agree
278	Male	28	Islam	Single	Friends	Regulatory Pharmacist;Community pharmacist;Public health specialist;Regulatory pharmacist	8	Pharmacy	Yes	I am providing healthcare directly to the patients (such as doctors, nurses, pharmacists, etc)	Yes	More than half the days	Not at all	Not at all	Not at all	Several days	Not at all	Not at all	Not at all	Not at all	Not at all	Several days	More than half the days	Not at all	Not at all	Not at all	Not at all	Not difficult at all	Neutral	Agree	Agree	Agree	Agree	Neutral	Family support;Friends support;Working in pharmacy	No	No	Neutral	Agree	Disagree	Agree	Disagree
279	Female	32	Islam	Married	Family	Doctor	9	University	No	I am providing healthcare directly to the patients (such as doctors, nurses, pharmacists, etc)	No	Several days	Not at all	Several days	More than half the days	Several days	More than half the days	Several days	Several days	Several days	Not at all	Several days	More than half the days	Not at all	Several days	Not at all	Not at all	Somewhat difficult	Agree	Agree	Agree	Agree	Neutral	Agree	Religion;Friends support;Praying;watch tv;Weekly work planning and being productive (satisfaction with Job achievements)	No	No	Neutral	Agree	Strongly agree	Agree	Disagree
280	Male	27	Islam	Single	Family	Clinical pharmacist;Medical representation	3	Clinics	No	I am providing healthcare directly to the patients (such as doctors, nurses, pharmacists, etc)	No	Not at all	Not at all	Not at all	Not at all	Not at all	Not at all	Not at all	Not at all	Not at all	Not at all	Not at all	Not at all	Not at all	Not at all	Not at all	Not at all	Not difficult at all	Neutral	Agree	Agree	Neutral	Agree	Agree	Family support;Exercise;Sleep and Adequate Food	Yes	Yes	Agree	Neutral	Neutral	Neutral	Agree
281	Female	26	Islam	Single	Family	Doctor	1	Hospital	No	I am providing healthcare directly to the patients (such as doctors, nurses, pharmacists, etc)	Yes;No	Several days	Several days	Several days	Several days	Several days	Several days	Several days	Not at all	Not at all	Not at all	More than half the days	Several days	Not at all	Not at all	Not at all	Not at all	Somewhat difficult	Neutral	Agree	Agree	Neutral	Agree	Agree	Family support;Peer support;Religion;Positive thinking;Praying;Learn the situation;Weekly work planning and being productive (satisfaction with Job achievements)	No	No	Agree	Agree	Neutral	Agree	Neutral
282	Male	28	Islam	Married	Family	Regulatory Pharmacist;Community pharmacist	6	Pharmacy	No	I am providing healthcare directly to the patients (such as doctors, nurses, pharmacists, etc)	No	Not at all	Not at all	Several days	Several days	Several days	Several days	Not at all	Several days	Several days	Not at all	Several days	Not at all	Not at all	Several days	Not at all	Not at all	Somewhat difficult	Neutral	Agree	Agree	Agree	Agree	Agree	Positive thinking;Praying	No	No	Agree	Agree	Neutral	Agree	Disagree
283	Female	27	Islam	Single	Family	Dentist	2	Clinics	No	I am providing healthcare directly to the patients (such as doctors, nurses, pharmacists, etc)	No	Nearly every day	Several days	Nearly every day	Several days	Not at all	Several days	Several days	Several days	Several days	More than half the days	More than half the days	More than half the days	More than half the days	More than half the days	Several days	Not at all	Somewhat difficult	Agree	Agree	Agree	Agree	Agree	Agree	Family support;Religion;Friends support;Sleep and Adequate Food;Sleep;Learn new things (sewing);Weekly work planning and being productive (satisfaction with Job achievements)	No	No	Neutral	Agree	Disagree	Strongly agree	Agree
284	Female	27	Islam	Single	Family	Patient Educator	4	Pharmacy	No	I am providing healthcare directly to the patients (such as doctors, nurses, pharmacists, etc)	No	Nearly every day	Nearly every day	Nearly every day	More than half the days	More than half the days	Nearly every day	Nearly every day	More than half the days	Several days	Not at all	More than half the days	Not at all	Nearly every day	Not at all	Several days	More than half the days	Somewhat difficult	Neutral	Agree	Agree	Agree	Agree	Neutral	Religion;Exercise;Praying;Learn new things (sewing);watch tv;Weekly work planning and being productive (satisfaction with Job achievements)	No	No	Agree	Agree	Neutral	Agree	Disagree
285	Female	27	Islam	Married	Family	Healthcare Administrator	2	Research institute	No	I do not provide healthcare directly to the patients (such as public health specialists, healthcare administrators, etc)	No	Nearly every day	More than half the days	Nearly every day	More than half the days	More than half the days	Nearly every day	Nearly every day	Nearly every day	Nearly every day	Nearly every day	Nearly every day	Nearly every day	More than half the days	More than half the days	More than half the days	Several days	Very difficult	Agree	Agree	Agree	Agree	Agree	Agree	Family support	No	No	Agree	Agree	Neutral	Strongly agree	Disagree
286	Female	27	Christianity	Married	Family	Clinical pharmacist;Regulatory pharnacist but on child care leave	4	Pharmacy	No	I am providing healthcare directly to the patients (such as doctors, nurses, pharmacists, etc)	No	Not at all	Not at all	Several days	Several days	Not at all	Several days	Several days	Several days	Not at all	Not at all	Several days	Several days	Not at all	Several days	Not at all	Not at all	Somewhat difficult	Neutral	Agree	Agree	Neutral	Neutral	Agree	Family support;Peer support;Positive thinking;Praying	No	No	Strongly agree	Agree	Agree	Strongly agree	Agree
287	Female	25	Christianity	Single	Family	Community pharmacist	1	Pharmacy	No	I am providing healthcare directly to the patients (such as doctors, nurses, pharmacists, etc)	No	Several days	Several days	Several days	Several days	Several days	More than half the days	More than half the days	More than half the days	Several days	Several days	More than half the days	More than half the days	Several days	Several days	Several days	Not at all	Somewhat difficult	Agree	Agree	Neutral	Agree	Neutral	Disagree	Family support;Religion;Positive thinking;Friends support;Praying;Reading too much;Learn the situation;Sleep;Learn new things (sewing);watch tv	Yes	Yes	Neutral	Neutral	Strongly disagree	Strongly agree	Neutral
288	Male	31	Islam	Single	Family	Industrial Pharmacist (Procurement Dept)	10	Hospital	No	I do not provide healthcare directly to the patients (such as public health specialists, healthcare administrators, etc)	Yes	Not at all	Several days	Several days	Several days	Not at all	Not at all	Several days	More than half the days	Nearly every day	More than half the days	More than half the days	Nearly every day	Several days	Several days	Not at all	Not at all	Somewhat difficult	Disagree	Agree	Disagree	Agree	Neutral	Neutral	Positive thinking;Sleep and Adequate Food;Sleep;watch tv;Weekly work planning and being productive (satisfaction with Job achievements)	No	No	Neutral	Neutral	Agree	Neutral	Agree
289	Female	36	Christianity	Single	Family	Community pharmacist	15	Pharmacy	No	I am providing healthcare directly to the patients (such as doctors, nurses, pharmacists, etc)	Yes	More than half the days	Several days	Several days	Several days	Not at all	Several days	Several days	Not at all	Not at all	Several days	Several days	More than half the days	Not at all	Not at all	Not at all	Not at all	Somewhat difficult	Agree	Agree	Agree	Agree	Agree	Agree	Family support;Exercise;Mindfulness Meditation;Praying;Reading too much;Sleep;watch tv	No	No	Strongly agree	Strongly agree	Agree	Agree	Agree
290	Male	34	Islam	Married	Family	Doctor	7		Yes	I am providing healthcare directly to the patients (such as doctors, nurses, pharmacists, etc)	Yes	Several days	Several days	More than half the days	Several days	Several days	More than half the days	More than half the days	Several days	Not at all	Several days	Several days	More than half the days	Not at all	Several days	Not at all	Not at all	Somewhat difficult	Agree	Agree	Agree	Neutral	Neutral	Neutral	Family support;Peer support;Religion	No	No	Neutral	Agree	Neutral	Agree	Strongly agree
291	Male	34	Islam	Married	Family	Doctor	7		Yes	I am providing healthcare directly to the patients (such as doctors, nurses, pharmacists, etc)	Yes	Several days	Several days	More than half the days	Several days	Several days	More than half the days	More than half the days	Several days	Not at all	Several days	Several days	More than half the days	Not at all	Several days	Not at all	Not at all	Somewhat difficult	Agree	Agree	Agree	Neutral	Neutral	Neutral	Family support;Peer support;Religion	No	No	Neutral	Agree	Neutral	Agree	Strongly agree
292	Male	26	Christianity	Single	Family	Clinical pharmacist	3	University	No	I do not provide healthcare directly to the patients (such as public health specialists, healthcare administrators, etc)	No	Not at all	Several days	More than half the days	Several days	Several days	Several days	Not at all	Several days	More than half the days	Not at all	Several days	Several days	Several days	Several days	Not at all	Several days	Very difficult	Agree	Agree	Agree	Agree	Agree	Agree	Mindfulness Meditation	No	No	Agree	Neutral	Neutral	Disagree	Disagree
293	Male	35	Christianity	Married	Family	Community pharmacist	12	Pharmacy	No	I am providing healthcare directly to the patients (such as doctors, nurses, pharmacists, etc)	Yes	More than half the days	Several days	Several days	Not at all	Several days	Several days	Several days	More than half the days	Not at all	Not at all	Several days	Several days	Several days	Several days	Several days	Nearly every day	Somewhat difficult	Neutral	Agree	Agree	Agree	Neutral	Agree	Religion;Positive thinking;Praying;Learn new things (sewing)	Yes	Yes	Strongly agree	Agree	Neutral	Agree	Agree
294	Female	23	Islam	Single	Family	Regulatory Pharmacist;Clinical pharmacist;Data clerk	1	Hospital	No	I do not provide healthcare directly to the patients (such as public health specialists, healthcare administrators, etc)	No	More than half the days	Several days	Several days	More than half the days	More than half the days	More than half the days	Several days	More than half the days	More than half the days	Not at all	More than half the days	Several days	Several days	More than half the days	Not at all	More than half the days	Somewhat difficult	Neutral	Neutral	Neutral	Agree	Neutral	Agree	watch tv	No	No	Agree	Agree	Disagree	Agree	Disagree
295	Female	25	Islam	Single	Family	Doctor	1	Hospital	No	I am providing healthcare directly to the patients (such as doctors, nurses, pharmacists, etc)	Yes	Several days	Several days	Several days	Several days	Not at all	Not at all	Not at all	More than half the days	More than half the days	More than half the days	More than half the days	Not at all	Nearly every day	More than half the days	Not at all	More than half the days	Somewhat difficult	Agree	Agree	Agree	Agree	Neutral	Agree	Friends support	No	No	Strongly agree	Agree	Neutral	Neutral	Agree
296	Female	27	Islam	Married	Family	Regulatory Pharmacist	2	Central adminstration of pharmaceutical affaires CAPA	No	I do not provide healthcare directly to the patients (such as public health specialists, healthcare administrators, etc)	No	Several days	Several days	Several days	Several days	Several days	Several days	Several days	Several days	Several days	Several days	Several days	Several days	Several days	Several days	Several days	Not at all	Somewhat difficult	Agree	Agree	Neutral	Agree	Agree	Agree	Family support;Religion;watch tv	No	No	Neutral	Disagree	Agree	Agree	Neutral
297	Female	23	Islam	Single	Family	Clinical pharmacist	1	Pharmacy	No	I do not provide healthcare directly to the patients (such as public health specialists, healthcare administrators, etc)	No	Several days	Several days	Several days	Several days	Several days	Several days	More than half the days	Several days	Nearly every day	Nearly every day	Nearly every day	More than half the days	Several days	Several days	Nearly every day	More than half the days	Very difficult	Agree	Agree	Agree	Agree	Agree	Agree	Family support	No	Yes	Strongly disagree	Strongly disagree	Disagree	Disagree	Strongly disagree
298	Male	32	Christianity	Married	Family	Community pharmacist	10	Pharmacy	No	I am providing healthcare directly to the patients (such as doctors, nurses, pharmacists, etc)	No	Not at all	Not at all	Not at all	More than half the days	More than half the days	Not at all	Not at all	More than half the days	Not at all	Not at all	Not at all	Not at all	Several days	Not at all	Not at all	Not at all	Somewhat difficult	Neutral	Agree	Neutral	Agree	Agree	Neutral	Family support;Positive thinking;Friends support;Sleep and Adequate Food;Praying;Learn the situation;Learn new things (sewing)	Yes	No	Neutral	Disagree	Neutral	Neutral	Neutral
299	Female	26	Islam	Single	Family	Regulatory Pharmacist	3	Pharmacy	No	I am providing healthcare directly to the patients (such as doctors, nurses, pharmacists, etc)	Yes	Several days	Several days	Several days	More than half the days	Not at all	Not at all	Not at all	Not at all	Several days	Not at all	Several days	Not at all	Several days	Not at all	Not at all	Not at all	Somewhat difficult	Neutral	Agree	Agree	Neutral	Agree	Agree	Family support;Religion;Positive thinking;Friends support;Praying;Weekly work planning and being productive (satisfaction with Job achievements)	No	No	Strongly agree	Agree	Disagree	Agree	Neutral
300	Female	26	Islam	Married	Family	Clinical pharmacist	3	Hospital	Yes	I am providing healthcare directly to the patients (such as doctors, nurses, pharmacists, etc)	No	Several days	Several days	More than half the days	Not at all	Not at all	Several days	More than half the days	Several days	Several days	Not at all	Not at all	Not at all	Not at all	Not at all	Not at all	Not at all	Very difficult	Agree	Neutral	Neutral	Agree	Neutral	Agree	Family support;Religion;Positive thinking;Praying	No	No	Agree	Neutral	Neutral	Agree	Neutral
301	Male	32	Islam	Married	Family	Doctor	8	Hospital	No	I am providing healthcare directly to the patients (such as doctors, nurses, pharmacists, etc)	No	Several days	Not at all	Not at all	Several days	Not at all	Not at all	Not at all	Several days	Not at all	Several days	Several days	Not at all	Not at all	Not at all	Not at all	Not at all	Not difficult at all	Agree	Agree	Agree	Agree	Neutral	Agree	Religion;Positive thinking;Sleep and Adequate Food;Praying	No	No	Agree	Agree	Neutral	Neutral	Disagree
302	Male	26	Islam	Single	Alone	Regulatory pharmacist	3	Ministry of health ambulatory clinic	No	I do not provide healthcare directly to the patients (such as public health specialists, healthcare administrators, etc)	No	More than half the days	Several days	Several days	Several days	Not at all	Several days	Several days	Several days	Several days	Several days	Several days	Not at all	Not at all	Several days	Not at all	Not at all	Somewhat difficult	Agree	Agree	Agree	Agree	Agree	Agree	Peer support;Religion;Exercise;Friends support;Learn the situation	No	No	Strongly agree	Agree	Disagree	Strongly agree	Disagree
303	Female	21	Islam	Single	Family	Pharmacy student not a worker	3	Home	No	I do not provide healthcare directly to the patients (such as public health specialists, healthcare administrators, etc)	No	Nearly every day	Nearly every day	Nearly every day	Nearly every day	Nearly every day	Nearly every day	Nearly every day	Nearly every day	Nearly every day	Nearly every day	More than half the days	Nearly every day	Nearly every day	Nearly every day	More than half the days	Nearly every day	Extremely difficult	Disagree	Agree	Neutral	Neutral	Neutral	Neutral	Exercise;Sleep;Writing stories	No	No	Neutral	Neutral	Neutral	Disagree	Strongly disagree
304	Female	30	Islam	Single	Family	administrator	10	from home	No	I do not provide healthcare directly to the patients (such as public health specialists, healthcare administrators, etc)	No	Several days	Several days	Several days	Several days	Not at all	Several days	Several days	Several days	Several days	Several days	Several days	Several days	Not at all	Not at all	Not at all	Not at all	Not difficult at all	Agree	Agree	Agree	Agree	Agree	Agree	Religion;Positive thinking;Praying	Yes	No	Agree	Agree	Disagree	Neutral	Neutral
305	Female	25	Islam	Single	Family	Regulatory Pharmacist	3	Office and MOH	No	I do not provide healthcare directly to the patients (such as public health specialists, healthcare administrators, etc)	No	Several days	Several days	Several days	Several days	Not at all	Not at all	Several days	Not at all	Not at all	Several days	Several days	Several days	Several days	Not at all	Not at all	Not at all	Very difficult	Agree	Agree	Agree	Agree	Agree	Agree	Family support;Religion;Exercise;Positive thinking;Friends support;Sleep and Adequate Food;Praying;Learn new things (sewing);Weekly work planning and being productive (satisfaction with Job achievements)	No	No	Neutral	Disagree	Disagree	Strongly agree	Disagree
306	Male	26	Christianity	Single	Family	Clinical pharmacist;Medical representation	1	Industrial/Corporate Clinics	No	I am providing healthcare directly to the patients (such as doctors, nurses, pharmacists, etc)	Yes	Several days	Several days	Several days	Several days	Not at all	Not at all	More than half the days	Several days	Not at all	Several days	Several days	Not at all	Several days	Several days	Several days	Several days	Not difficult at all	Agree	Agree	Neutral	Agree	Agree	Agree	Family support;Exercise	No	Yes	Disagree	Disagree	Strongly disagree	Strongly disagree	Disagree
307	Female	25	Islam	Single	Family	Teaching assistant	2	University	No	I do not provide healthcare directly to the patients (such as public health specialists, healthcare administrators, etc)	No	Several days	Several days	Several days	Nearly every day	More than half the days	Several days	More than half the days	More than half the days	More than half the days	Not at all	Several days	Not at all	Not at all	Not at all	Not at all	Not at all	Somewhat difficult	Agree	Agree	Disagree	Agree	Neutral	Agree	Family support;Religion;Friends support	No	No	Neutral	Neutral	Disagree	Neutral	Neutral
308	Male	27	Islam	Single	Family	Regulatory Pharmacist	2	Egyptian Drug Authority, Central administration for pharmaceutical affairs	No	I do not provide healthcare directly to the patients (such as public health specialists, healthcare administrators, etc)	No	Not at all	Several days	Several days	Several days	Several days	Several days	Several days	More than half the days	Several days	Not at all	Several days	Several days	Several days	Not at all	Not at all	Not at all	Somewhat difficult	Neutral	Agree	Agree	Agree	Neutral	Agree	Family support;Religion;Positive thinking;Friends support;Praying;Learning things help me in my career	No	No	Neutral	Agree	Strongly disagree	Neutral	Neutral
309	Female	34	Islam	Single	Family	Doctor	10	Hospital;Clinics;University	No	I am providing healthcare directly to the patients (such as doctors, nurses, pharmacists, etc)	Yes	Not at all	Several days	Not at all	Not at all	Not at all	Several days	Several days	Not at all	Several days	Several days	Not at all	Not at all	Several days	Several days	Not at all	Not at all	Not difficult at all	Agree	Agree	Agree	Agree	Agree	Neutral	Peer support;Religion;Sleep and Adequate Food;Reading too much;Learn the situation;Sleep	Yes	No	Agree	Agree	Neutral	Agree	Neutral
310	Female	28	Islam	Single	Family	Doctor	1	Hospital;Laboratory	No	I do not provide healthcare directly to the patients (such as public health specialists, healthcare administrators, etc)	No	More than half the days	More than half the days	More than half the days	Several days	Several days	Several days	More than half the days	Not at all	Several days	Several days	Several days	More than half the days	More than half the days	Several days	Not at all	Not at all	Somewhat difficult	Agree	Agree	Agree	Agree	Agree	Agree	Peer support;Exercise;Positive thinking;Mindfulness Meditation;Friends support;use app and paint, use app SAM ( stress and Anxiety Management);Praying;Learn the situation;Learn new things (sewing);Weekly work planning and being productive (satisfaction with Job achievements)	No	No	Neutral	Neutral	Neutral	Neutral	Neutral
311	Female	23	Islam	Single	Family	QA in pharmaceutical company	1	Pharmaceutical company	No	I do not provide healthcare directly to the patients (such as public health specialists, healthcare administrators, etc)	No	Several days	Not at all	Not at all	Several days	Not at all	Several days	Several days	Not at all	Several days	Not at all	Several days	Not at all	Not at all	Not at all	Not at all	Not at all	Somewhat difficult	Agree	Agree	Agree	Agree	Agree	Agree	Family support	No	No	Agree	Neutral	Neutral	Agree	Disagree
312	Female	40	Islam	Single	Family	Clinical pharmacist	17	Hospital	No	I am providing healthcare directly to the patients (such as doctors, nurses, pharmacists, etc)	No	Several days	Several days	Several days	More than half the days	Not at all	Several days	Several days	Several days	Several days	Not at all	Several days	Not at all	Several days	More than half the days	Not at all	Several days	Somewhat difficult	Neutral	Agree	Neutral	Agree	Neutral	Disagree	Religion;Positive thinking;Friends support;Praying;Learn new things (sewing);Weekly work planning and being productive (satisfaction with Job achievements)	No	No	Agree	Neutral	Disagree	Strongly agree	Agree
313	Female	27	Islam	Single	Family	Clinical pharmacist	3	Pharmacy	No	I am providing healthcare directly to the patients (such as doctors, nurses, pharmacists, etc)	Yes	Several days	Several days	More than half the days	More than half the days	Several days	Several days	Several days	Several days	Several days	Not at all	Several days	Not at all	Not at all	Several days	Not at all	Several days	Somewhat difficult	Agree	Agree	Agree	Agree	Agree	Agree	Family support;Religion;Exercise;Positive thinking;Friends support;Sleep and Adequate Food;Praying;Sleep;watch tv;Weekly work planning and being productive (satisfaction with Job achievements)	No	No	Agree	Neutral	Disagree	Agree	Disagree
314	Male	26	Islam	Married	Alone	Doctor	7	Pharmacy	No	I am providing healthcare directly to the patients (such as doctors, nurses, pharmacists, etc)	No	More than half the days	More than half the days	More than half the days	More than half the days	Several days	Several days	Several days	More than half the days	Several days	More than half the days	More than half the days	Several days	More than half the days	Several days	Not at all	More than half the days	Somewhat difficult	Agree	Agree	Agree	Agree	Agree	Agree	Learn the situation	No	No	Strongly agree	Agree	Neutral	Neutral	Neutral
315	Male	40	Islam	Single	Family	Regulatory Pharmacist	17	Pharmacy	No	I am providing healthcare directly to the patients (such as doctors, nurses, pharmacists, etc)	Yes	Nearly every day	Several days	Several days	Several days	More than half the days	Nearly every day	Several days	Not at all	Not at all	Not at all	Several days	More than half the days	Not at all	More than half the days	More than half the days	Not at all	Very difficult	Agree	Agree	Agree	Agree	Agree	Neutral	Family support;Positive thinking;Sleep and Adequate Food;watch tv	No	No	Agree	Agree	Strongly agree	Agree	Strongly disagree
316	Female	40	Islam	Married	Family	Member of Covid-19 crisis management comitee at my hospital;Infection Control specilalist	17	Hospital	No	I do not provide healthcare directly to the patients (such as public health specialists, healthcare administrators, etc)	Yes	More than half the days	Nearly every day	Nearly every day	Several days	Several days	Nearly every day	Nearly every day	Several days	Several days	Several days	Several days	Nearly every day	Several days	Nearly every day	More than half the days	Nearly every day	Somewhat difficult	Agree	Agree	Agree	Agree	Neutral	Agree	Family support;Peer support;Exercise;Friends support;Praying;Reading too much;Learn the situation;I am spending a lot of time planning our global response and trying new ideas as the situation evolves	No	No	Neutral	Strongly agree	Neutral	Neutral	Agree
317	Male	40	Islam	Married	Family	Clinical pharmacist	18	Medical company	No	I do not provide healthcare directly to the patients (such as public health specialists, healthcare administrators, etc)	No	Not at all	Not at all	Not at all	Not at all	Not at all	Not at all	Not at all	Not at all	Not at all	Not at all	Not at all	Not at all	Not at all	Not at all	Not at all	Not at all	Not difficult at all	Agree	Agree	Agree	Agree	Agree	Agree	Family support	Yes	Yes	Strongly disagree	Strongly disagree	Strongly disagree	Strongly disagree	Strongly disagree
318	Male	26	Islam	Single	Family	Community pharmacist	3	Pharmacy	No	I am providing healthcare directly to the patients (such as doctors, nurses, pharmacists, etc)	No	Not at all	Not at all	Several days	Several days	Not at all	Several days	Several days	Not at all	Several days	Not at all	Several days	Not at all	Several days	Not at all	Several days	Not at all	Somewhat difficult	Agree	Agree	Agree	Neutral	Neutral	Neutral	Family support;Positive thinking;Friends support	No	No	Agree	Neutral	Neutral	Neutral	Agree
319	Female	56	Islam	Married	Family	Regulatory pharnacist but on child care leave	30	Hospital	No	I do not provide healthcare directly to the patients (such as public health specialists, healthcare administrators, etc)	No	Several days	Not at all	Several days	Several days	Not at all	Not at all	Several days	Several days	Several days	Not at all	Several days	Not at all	More than half the days	Not at all	Not at all	Several days	Somewhat difficult	Agree	Agree	Neutral	Agree	Neutral	Agree	Family support;Religion;Friends support;Praying;watch tv	No	No	Agree	Strongly disagree	Disagree	Strongly disagree	Neutral
320	Female	25	Islam	Married	Family	Industrial Pharmacist (Procurement Dept)	2	Freelance	No	I do not provide healthcare directly to the patients (such as public health specialists, healthcare administrators, etc)	No	Several days	Several days	Nearly every day	Several days	Several days	More than half the days	Not at all	Several days	Several days	Several days	Nearly every day	Nearly every day	Several days	Several days	Several days	Not at all	Somewhat difficult	Neutral	Agree	Agree	Agree	Agree	Agree	Religion;Positive thinking;Sleep and Adequate Food;Praying;Reading too much;Sleep;Learn new things (sewing);Weekly work planning and being productive (satisfaction with Job achievements)	No	No	Strongly disagree	Neutral	Strongly disagree	Strongly disagree	Neutral
321	Female	31	Islam	Single	Family	Regulatory pharmacist	10	Pharmacy	No	I am providing healthcare directly to the patients (such as doctors, nurses, pharmacists, etc)	No	Several days	Several days	Several days	Several days	More than half the days	Several days	Several days	Nearly every day	Nearly every day	Nearly every day	Nearly every day	Nearly every day	More than half the days	Not at all	Several days	More than half the days	Somewhat difficult	Neutral	Agree	Agree	Agree	Agree	Agree	Religion;Praying;Sleep;watch tv	No	No	Agree	Agree	Disagree	Strongly agree	Neutral
322	Female	39	Islam	Married	Family	Doctor	16	Hospital	No	I am providing healthcare directly to the patients (such as doctors, nurses, pharmacists, etc)	Yes	Several days	Not at all	Not at all	Not at all	Not at all	Several days	Not at all	Several days	Several days	More than half the days	More than half the days	Several days	Not at all	Several days	Not at all	Not at all	Somewhat difficult	Neutral	Neutral	Agree	Neutral	Neutral	Neutral	Family support;Religion;Positive thinking;Sleep;watch tv	No	No	Neutral	Neutral	Neutral	Neutral	Neutral
323	Female	27	Islam	Single	Family	Community pharmacist	3	Pharmacy	No	I am providing healthcare directly to the patients (such as doctors, nurses, pharmacists, etc)	No	More than half the days	Several days	Several days	Several days	Several days	Several days	Several days	Several days	Several days	Several days	Several days	Not at all	Several days	Not at all	Not at all	Several days	Very difficult	Agree	Agree	Agree	Agree	Agree	Agree	Positive thinking;Praying;Weekly work planning and being productive (satisfaction with Job achievements)	No	No	Strongly disagree	Neutral	Disagree	Agree	Neutral
324	Male	40	Islam	Married	Family	Community pharmacist	18	Pharmacy	No	I am providing healthcare directly to the patients (such as doctors, nurses, pharmacists, etc)	No	Not at all	Not at all	Not at all	Not at all	Not at all	Not at all	Not at all	Not at all	Not at all	Not at all	Not at all	Several days	Several days	More than half the days	Several days	More than half the days	Somewhat difficult	Disagree	Agree	Neutral	Agree	Neutral	Neutral	Positive thinking	No	Yes	Strongly disagree	Disagree	Strongly disagree	Disagree	Disagree
325	Female	33	Islam	Single	Family	Clinical pharmacist	11	Hospital	Yes	I do not provide healthcare directly to the patients (such as public health specialists, healthcare administrators, etc)	Yes	Several days	Several days	Several days	Several days	Several days	Several days	Several days	Not at all	Several days	Not at all	Several days	Several days	Several days	Several days	Not at all	Several days	Somewhat difficult	Neutral	Agree	Agree	Neutral	Neutral	Neutral	Peer support;Religion;Exercise;Friends support;Sleep and Adequate Food;Praying	No	No	Agree	Agree	Neutral	Agree	Agree
326	Female	47	Islam	Married	Family	Doctor	8	Clinics	No	I am providing healthcare directly to the patients (such as doctors, nurses, pharmacists, etc)	No	More than half the days	More than half the days	Nearly every day	Several days	Several days	Not at all	Several days	Several days	Not at all	Not at all	Not at all	Not at all	Not at all	Not at all	Not at all	Not at all	Somewhat difficult	Neutral	Agree	Agree	Agree	Agree	Agree	Religion;Praying;Learn new things (sewing)	No	No	Agree	Agree	Disagree	Agree	Disagree
327	Female	25	Islam	Single	Friends	Medical student	2	Home	No	I do not provide healthcare directly to the patients (such as public health specialists, healthcare administrators, etc)	No	Several days	Several days	Several days	Several days	Several days	Several days	Several days	Several days	Several days	Several days	Several days	Several days	Several days	Several days	Several days	Not at all	Somewhat difficult	Neutral	Agree	Agree	Agree	Agree	Agree	Family support;Religion;Positive thinking;Friends support;Praying;Sleep	No	No	Agree	Agree	Agree	Agree	Neutral
328	Female	42	Islam	Married	Family	Doctor	17	Hospital;University	Yes	I am providing healthcare directly to the patients (such as doctors, nurses, pharmacists, etc)	Yes	Nearly every day	Nearly every day	Nearly every day	Not at all	Several days	Nearly every day	Nearly every day	Nearly every day	Nearly every day	Nearly every day	Nearly every day	Nearly every day	Nearly every day	Nearly every day	Several days	Not at all	Very difficult	Agree	Agree	Agree	Agree	Neutral	Neutral	Religion;Friends support;Praying;Reading too much	No	No	Strongly agree	Strongly agree	Disagree	Neutral	Strongly disagree
329	Female	29	Christianity	Single	Family	Clinical pharmacist	6	Hospital	Yes	I am providing healthcare directly to the patients (such as doctors, nurses, pharmacists, etc)	No	More than half the days	Several days	More than half the days	Not at all	Not at all	Several days	Several days	Several days	More than half the days	Not at all	Several days	Not at all	Not at all	Not at all	Not at all	Not at all	Somewhat difficult	Neutral	Agree	Neutral	Neutral	Neutral	Neutral	Family support;Religion;Positive thinking;Praying;watch tv	No	No	Strongly disagree	Agree	Neutral	Agree	Neutral
330	Male	26	Islam	Married	Family	Pharmaceutical Marketer	5	Corporate	No	I do not provide healthcare directly to the patients (such as public health specialists, healthcare administrators, etc)	No	Several days	Several days	Several days	Several days	Several days	Several days	Several days	Several days	Several days	Several days	Several days	Several days	Several days	Several days	Several days	Several days	Somewhat difficult	Agree	Agree	Agree	Agree	Agree	Agree	Family support;Religion;Positive thinking;Sleep and Adequate Food;I am spending a lot of time planning our global response and trying new ideas as the situation evolves;Weekly work planning and being productive (satisfaction with Job achievements)	No	No	Strongly agree	Agree	Disagree	Disagree	Disagree
331	Male	30	Islam	Single	Alone	Doctor	6	Hospital;Clinics	Yes	I am providing healthcare directly to the patients (such as doctors, nurses, pharmacists, etc)	No	Several days	Not at all	Several days	Several days	Not at all	More than half the days	Several days	Not at all	Not at all	Several days	Not at all	Several days	Several days	Several days	Several days	Not at all	Not difficult at all	Neutral	Agree	Agree	Agree	Agree	Agree	Playing video games	No	No	Neutral	Strongly agree	Agree	Strongly agree	Neutral
332	Female	27	Islam	Single	Family	Pharmacist working as an MSL in a pharmaceutical company	3	Pharmaceutical company	No	I do not provide healthcare directly to the patients (such as public health specialists, healthcare administrators, etc)	No	Not at all	Not at all	Not at all	Not at all	Not at all	Several days	Not at all	Several days	Not at all	Not at all	Several days	Not at all	Not at all	Not at all	Not at all	Not at all	Not difficult at all	Agree	Agree	Agree	Agree	Agree	Agree	Family support;Religion;Positive thinking;Friends support;Praying;watch tv	No	No	Strongly agree	Strongly agree	Agree	Strongly agree	Neutral
333	Male	24	Islam	Single	Family	Clinical Research Associate	1	Research institute	No	I do not provide healthcare directly to the patients (such as public health specialists, healthcare administrators, etc)	No	Nearly every day	Several days	Several days	More than half the days	More than half the days	Nearly every day	More than half the days	More than half the days	Several days	Several days	Several days	Not at all	Not at all	More than half the days	Several days	Not at all	Somewhat difficult	Agree	Agree	Agree	Neutral	Agree	Agree	Religion;Sleep and Adequate Food;Praying;Reading too much;watch tv	No	No	Neutral	Agree	Agree	Agree	Disagree
334	Female	33	Islam	Single	Family	Doctor	10	Hospital	Yes	I am providing healthcare directly to the patients (such as doctors, nurses, pharmacists, etc)	No	Nearly every day	Nearly every day	Nearly every day	Nearly every day	Nearly every day	Nearly every day	Nearly every day	Nearly every day	Nearly every day	Nearly every day	Nearly every day	More than half the days	Nearly every day	Nearly every day	More than half the days	Nearly every day	Very difficult	Agree	Agree	Agree	Neutral	Disagree	Neutral	Religion;Praying	No	No	Neutral	Neutral	Disagree	Neutral	Neutral
335	Male	40	Islam	Single	Family	Regulatory Pharmacist	17	Pharmacy	No	I am providing healthcare directly to the patients (such as doctors, nurses, pharmacists, etc)	Yes	Nearly every day	Several days	Several days	Several days	More than half the days	Nearly every day	Several days	Not at all	Not at all	Not at all	Several days	More than half the days	Not at all	More than half the days	More than half the days	Not at all	Very difficult	Agree	Agree	Agree	Agree	Agree	Neutral	Family support;Positive thinking;Sleep and Adequate Food;watch tv	No	No	Agree	Agree	Strongly agree	Agree	Strongly disagree
336	Male	25	Islam	Single	Family	Accountant	3	Accountant	No	I do not provide healthcare directly to the patients (such as public health specialists, healthcare administrators, etc)	No	More than half the days	Several days	More than half the days	Several days	Several days	More than half the days	Several days	Several days	More than half the days	Several days	Several days	More than half the days	Several days	Several days	Several days	Several days	Somewhat difficult	Agree	Agree	Agree	Agree	Neutral	Neutral	Family support	Yes	Yes	Neutral	Disagree	Strongly disagree	Disagree	Strongly disagree
337	Male	40	Islam	Married	Alone	Marketing Manager	3	Pharma Company Office	No	I do not provide healthcare directly to the patients (such as public health specialists, healthcare administrators, etc)	Yes	Several days	Several days	Several days	Several days	Nearly every day	Several days	Several days	More than half the days	Several days	Nearly every day	Several days	Not at all	Not at all	Not at all	Not at all	Not at all	Somewhat difficult	Neutral	Agree	Agree	Agree	Agree	Agree	Positive thinking;Friends support;Reading too much;Learn new things (sewing);Weekly work planning and being productive (satisfaction with Job achievements)	No	No	Agree	Agree	Agree	Agree	Neutral
338	Male	40	Islam	Married	Family	Product manager pharmaceutical	16	Company	No	I do not provide healthcare directly to the patients (such as public health specialists, healthcare administrators, etc)	No	More than half the days	More than half the days	More than half the days	Several days	Not at all	More than half the days	More than half the days	More than half the days	Several days	Not at all	Not at all	Several days	Several days	Several days	Not at all	Not at all	Somewhat difficult	Neutral	Neutral	Neutral	Neutral	Agree	Agree	Friends support;watch tv	No	No	Neutral	Neutral	Neutral	Neutral	Disagree
339	Female	23	Islam	Single	Family	Regulatory Pharmacist	1	Pharmacy	No	I am providing healthcare directly to the patients (such as doctors, nurses, pharmacists, etc)	No	Several days	Not at all	Several days	Several days	Not at all	Several days	Not at all	Several days	Several days	Several days	Not at all	Not at all	Several days	Several days	Not at all	Not at all	Not difficult at all	Neutral	Agree	Agree	Agree	Agree	Agree	Family support;Religion;Positive thinking;Friends support;Praying;Learn the situation	Yes	Yes	Agree	Agree	Disagree	Agree	Agree
340	Female	27	Islam	Single	Family	Doctor;Member of Covid-19 crisis management comitee at my hospital	1	Hospital	Yes	I am providing healthcare directly to the patients (such as doctors, nurses, pharmacists, etc)	Yes	Several days	More than half the days	Several days	Several days	More than half the days	More than half the days	Nearly every day	More than half the days	More than half the days	More than half the days	Several days	Several days	Nearly every day	Nearly every day	Nearly every day	Nearly every day	Somewhat difficult	Agree	Agree	Agree	Agree	Agree	Agree	Family support;Positive thinking;Friends support;Sleep and Adequate Food;Praying;Weekly work planning and being productive (satisfaction with Job achievements)	No	No	Agree	Agree	Disagree	Neutral	Neutral
341	Male	29	Islam	Single	Alone	Clinical pharmacist	5	Research institute	No	I do not provide healthcare directly to the patients (such as public health specialists, healthcare administrators, etc)	No	Several days	Several days	Several days	Several days	Several days	Several days	Several days	Several days	Several days	Several days	Several days	Several days	Not at all	Several days	Not at all	Not at all	Somewhat difficult	Agree	Agree	Agree	Agree	Agree	Agree	Family support;Religion;Positive thinking;Friends support;Sleep and Adequate Food;Praying;Sleep;watch tv	No	No	Agree	Neutral	Neutral	Agree	Disagree
342	Male	23	Islam	Single	Family	Doctor;Medical representation	0	Clinics	No	I am providing healthcare directly to the patients (such as doctors, nurses, pharmacists, etc)	No	Not at all	Not at all	Not at all	Several days	More than half the days	Several days	Nearly every day	Not at all	Not at all	Not at all	Several days	Not at all	Not at all	Not at all	Not at all	Not at all	Somewhat difficult	Agree	Agree	Agree	Agree	Agree	Agree	Family support;Religion;Positive thinking;Friends support;Praying;Weekly work planning and being productive (satisfaction with Job achievements)	No	No	Agree	Strongly disagree	Strongly disagree	Strongly disagree	Strongly disagree
343	Male	40	Islam	Married	Family	Community pharmacist;Mohammad ezzay	20	Pharmacy	No	I am providing healthcare directly to the patients (such as doctors, nurses, pharmacists, etc)	Yes	More than half the days	Not at all	Not at all	Not at all	Not at all	Several days	Not at all	More than half the days	Several days	Not at all	Several days	Several days	Several days	Not at all	Not at all	Not at all	Not difficult at all	Agree	Agree	Agree	Agree	Neutral	Agree	Family support;Religion;Sleep and Adequate Food;Praying	No	No	Neutral	Agree	Neutral	Neutral	Disagree
344	Female	33	Islam	Married	Family	Clinical pharmacist;Community pharmacist	12	Pharmacy	No	I am providing healthcare directly to the patients (such as doctors, nurses, pharmacists, etc)	Yes	Nearly every day	Nearly every day	Nearly every day	Nearly every day	Nearly every day	Nearly every day	More than half the days	More than half the days	More than half the days	More than half the days	Several days	Several days	Several days	Nearly every day	Nearly every day	Not at all	Somewhat difficult	Agree	Agree	Agree	Agree	Agree	Agree	Family support;Peer support;Religion;Positive thinking;Mindfulness Meditation;Friends support;Sleep and Adequate Food;Praying;Reading too much;Sleep;watch tv	No	No	Agree	Agree	Disagree	Agree	Agree
345	Male	27	Islam	Single	Family	Regulatory Pharmacist;Medical representation	6	Hospital;Clinics;Pharmacy;Home	No	I am providing healthcare directly to the patients (such as doctors, nurses, pharmacists, etc)	No	Several days	Several days	Not at all	Not at all	Several days	Several days	More than half the days	More than half the days	Not at all	More than half the days	Several days	Not at all	Not at all	Several days	Several days	Several days	Somewhat difficult	Neutral	Agree	Neutral	Agree	Agree	Agree	Religion;Exercise;Sleep and Adequate Food;Praying	Yes	No	Agree	Neutral	Strongly disagree	Neutral	Strongly agree
346	Male	30	Islam	Single	Alone	Doctor	3	Hospital	No	I am providing healthcare directly to the patients (such as doctors, nurses, pharmacists, etc)	No	Not at all	Not at all	Not at all	Not at all	Not at all	Not at all	Not at all	Several days	Not at all	Not at all	Not at all	Not at all	Not at all	Not at all	Not at all	Not at all	Somewhat difficult	Agree	Agree	Agree	Neutral	Agree	Agree	Religion;Positive thinking	No	No	Agree	Agree	Agree	Agree	Disagree
347	Male	32	Islam	Married	Family	Medical representation	9	Home	No	I do not provide healthcare directly to the patients (such as public health specialists, healthcare administrators, etc)	No	Not at all	Not at all	Several days	Several days	More than half the days	Not at all	Several days	More than half the days	Not at all	Several days	Several days	Not at all	Not at all	Not at all	Not at all	Not at all	Somewhat difficult	Neutral	Agree	Neutral	Agree	Agree	Agree	Family support;Exercise;Positive thinking;Praying;I am spending a lot of time planning our global response and trying new ideas as the situation evolves;watch tv;Weekly work planning and being productive (satisfaction with Job achievements)	Yes	Yes	Strongly agree	Agree	Strongly agree	Strongly agree	Strongly agree
348	Male	28	Islam	Single	Friends	medical lab specialist	2	Laboratory	No	I am providing healthcare directly to the patients (such as doctors, nurses, pharmacists, etc)	Yes	Not at all	Not at all	Not at all	Not at all	Not at all	More than half the days	More than half the days	Not at all	More than half the days	Not at all	More than half the days	Not at all	Not at all	More than half the days	Not at all	Not at all	Somewhat difficult	Neutral	Agree	Agree	Agree	Agree	Agree	Positive thinking;Praying;Learn new things (sewing);I am spending a lot of time planning our global response and trying new ideas as the situation evolves;watch tv;Weekly work planning and being productive (satisfaction with Job achievements)	Yes	No	Agree	Agree	Neutral	Strongly agree	Strongly agree
349	Male	25	Islam	Single	Friends	Regulatory Pharmacist	1	Pharmacy	No	I am providing healthcare directly to the patients (such as doctors, nurses, pharmacists, etc)	Yes	Not at all	Not at all	Not at all	Several days	Nearly every day	Nearly every day	Not at all	Nearly every day	More than half the days	Not at all	Nearly every day	Nearly every day	Nearly every day	Not at all	Nearly every day	Not at all	Not difficult at all	Disagree	Agree	Neutral	Disagree	Agree	Disagree	Playing online games	No	No	Strongly agree	Strongly agree	Neutral	Strongly agree	Strongly disagree
350	Female	27	Islam	Single	Family	Clinical pharmacist	2	Hospital	Yes	I am providing healthcare directly to the patients (such as doctors, nurses, pharmacists, etc)	Yes	More than half the days	Several days	More than half the days	Several days	Not at all	Several days	More than half the days	Several days	Several days	Not at all	Several days	Several days	Not at all	Not at all	Not at all	Not at all	Very difficult	Agree	Agree	Agree	Agree	Agree	Agree	Family support;Religion;Positive thinking;Mindfulness Meditation;Friends support;Sleep and Adequate Food;Praying;Learn the situation;I am spending a lot of time planning our global response and trying new ideas as the situation evolves;Weekly work planning and being productive (satisfaction with Job achievements)	No	No	Agree	Agree	Strongly disagree	Agree	Neutral
351	Female	26	Islam	Single	Family	Community pharmacist	2	Pharmacy	No	I am providing healthcare directly to the patients (such as doctors, nurses, pharmacists, etc)	No	Several days	More than half the days	Several days	Several days	Several days	Several days	Several days	Several days	Several days	Several days	Several days	Several days	Not at all	Several days	Not at all	Not at all	Extremely difficult	Agree	Agree	Neutral	Agree	Agree	Agree	Family support;Religion;Sleep and Adequate Food;Praying;Learn the situation	No	No	Neutral	Agree	Neutral	Neutral	Neutral
352	Female	26	Islam	Single	Family	Banker	5	Home	No	I do not provide healthcare directly to the patients (such as public health specialists, healthcare administrators, etc)	No	Not at all	Not at all	More than half the days	More than half the days	More than half the days	More than half the days	More than half the days	More than half the days	Several days	More than half the days	Several days	Several days	Not at all	Not at all	More than half the days	Not at all	Somewhat difficult	Agree	Agree	Agree	Agree	Agree	Agree	Family support;Exercise;Positive thinking;Praying;Learn the situation	No	No	Disagree	Agree	Agree	Strongly disagree	Neutral
353	Female	28	Islam	Married	Family	Community pharmacist	5	Pharmacy	No	I am providing healthcare directly to the patients (such as doctors, nurses, pharmacists, etc)	No	Several days	Several days	Several days	Not at all	Several days	Several days	Several days	Several days	More than half the days	Several days	Several days	Several days	Several days	Not at all	Not at all	Several days	Somewhat difficult	Agree	Agree	Agree	Agree	Agree	Agree	Family support;Friends support;Praying;Learn the situation;Learn new things (sewing);I am spending a lot of time planning our global response and trying new ideas as the situation evolves	No	No	Agree	Agree	Agree	Neutral	Strongly disagree
354	Male	25	Islam	Single	Family	CIVAS and Clinical Nutrition Pharmacist	1	Hospital	No	I am providing healthcare directly to the patients (such as doctors, nurses, pharmacists, etc)	No	More than half the days	Several days	Several days	Not at all	Not at all	Not at all	Several days	Not at all	Not at all	Not at all	Not at all	Not at all	Several days	Several days	Several days	Several days	Not difficult at all	Agree	Agree	Agree	Disagree	Agree	Neutral	Family support;Religion;Positive thinking	No	No	Strongly disagree	Neutral	Neutral	Strongly disagree	Strongly disagree
355	Female	25	Islam	Single	Family	Medical representation	1	Pharmacy	No	I am providing healthcare directly to the patients (such as doctors, nurses, pharmacists, etc)	No	More than half the days	Several days	Several days	More than half the days	More than half the days	Several days	Nearly every day	More than half the days	Nearly every day	More than half the days	More than half the days	Several days	Several days	More than half the days	More than half the days	More than half the days	Somewhat difficult	Agree	Agree	Agree	Agree	Agree	Agree	Family support;Religion;Friends support;Sleep and Adequate Food;Praying;Sleep;watch tv	Yes	No	Agree	Agree	Strongly disagree	Agree	Neutral
356	Female	26	Islam	Single	Family	Pharmacovigilance officer	3.5	Home;Iam working from home for CRO	No	I do not provide healthcare directly to the patients (such as public health specialists, healthcare administrators, etc)	No	Several days	Not at all	Several days	More than half the days	Not at all	Several days	Several days	Several days	Not at all	Not at all	Several days	Not at all	Several days	Not at all	Not at all	Not at all		Neutral	Neutral	Neutral	Agree	Neutral	Agree	Family support;Positive thinking;Mindfulness Meditation;Sleep and Adequate Food;Praying;Learn new things (sewing)	No	No	Agree	Agree	Neutral	Strongly agree	Neutral
357	Female	27	Islam	Married	Family	Tutor	2	Private School health officer	No	I do not provide healthcare directly to the patients (such as public health specialists, healthcare administrators, etc)	No	Nearly every day	Nearly every day	Nearly every day	Nearly every day	Not at all	Not at all	More than half the days	Several days	Several days	Not at all	Not at all	Not at all	Nearly every day	Not at all	Not at all	Not at all	Not difficult at all	Agree	Agree	Agree	Agree	Neutral	Agree	Family support;I am spending a lot of time planning our global response and trying new ideas as the situation evolves;Weekly work planning and being productive (satisfaction with Job achievements)	No	No	Strongly agree	Strongly disagree	Strongly disagree	Neutral	Strongly disagree
358	Female	26	Islam	Married	Family	Doctor	2	Ministry of health ambulatory clinic	No	I am providing healthcare directly to the patients (such as doctors, nurses, pharmacists, etc)	No	More than half the days	Not at all	Not at all	Several days	Not at all	Several days	Not at all	Several days	Several days	Not at all	Several days	Several days	More than half the days	Several days	Not at all	Not at all	Somewhat difficult	Neutral	Agree	Neutral	Agree	Agree	Agree	Family support;Religion;Positive thinking;Friends support;Praying;Learn the situation	No	No	Agree	Disagree	Agree	Strongly agree	Strongly disagree
359	Female	25	Islam	Single	Family	Medical rep	1	Home	No	I do not provide healthcare directly to the patients (such as public health specialists, healthcare administrators, etc)	No	Several days	Several days	Several days	Several days	Several days	Several days	Several days	Several days	Not at all	Not at all	Several days	Not at all	Several days	Several days	Not at all	Not at all	Somewhat difficult	Agree	Agree	Agree	Agree	Agree	Agree	Family support	No	No	Agree	Neutral	Neutral	Neutral	Strongly disagree
360	Male	27	Islam	Single	Alone	Clinical pharmacist	3	Hospital	Yes	I am providing healthcare directly to the patients (such as doctors, nurses, pharmacists, etc)	Yes	Several days	Not at all	Several days	More than half the days	Several days	Not at all	Several days	More than half the days	Several days	More than half the days	Several days	Several days	Not at all	Not at all	Not at all	More than half the days	Somewhat difficult	Agree	Agree	Agree	Agree	Agree	Neutral	Family support;Religion;Positive thinking;Friends support;Sleep and Adequate Food;Praying;Learn new things (sewing);I am spending a lot of time planning our global response and trying new ideas as the situation evolves	Yes	Yes	Disagree	Neutral	Strongly disagree	Disagree	Strongly disagree
361	Female	25	Islam	Single	Family	Community pharmacist	8	Sales	No	I do not provide healthcare directly to the patients (such as public health specialists, healthcare administrators, etc)	No	More than half the days	Several days	More than half the days	More than half the days	Several days	Several days	Several days	Several days	More than half the days	Several days	Several days	More than half the days	Several days	Several days	More than half the days	Several days	Somewhat difficult	Agree	Agree	Agree	Agree	Agree	Agree	Family support;Religion;Exercise;Positive thinking;Mindfulness Meditation;Praying;Sleep;watch tv	No	No	Agree	Agree	Neutral	Neutral	Strongly disagree
362	Male	26	Islam	Married	Family	Medical representation	3.5	Multinational pharmaceutical company	No	I am providing healthcare directly to the patients (such as doctors, nurses, pharmacists, etc)	No	Several days	Several days	More than half the days	Several days	Several days	Several days	Nearly every day	Several days	Several days	Not at all	Several days	Not at all	Not at all	Not at all	Nearly every day	Not at all	Somewhat difficult	Agree	Agree	Agree	Agree	Agree	Agree	Family support;Religion;Exercise;Positive thinking;Friends support;Learn new things (sewing);Weekly work planning and being productive (satisfaction with Job achievements)	No	No	Neutral	Strongly agree	Neutral	Neutral	Agree
363	Female	29	Christianity	Married	Family	Community pharmacist	7	Pharmacy	No	I am providing healthcare directly to the patients (such as doctors, nurses, pharmacists, etc)	No	More than half the days	Several days	Several days	Several days	Not at all	Several days	Several days	More than half the days	Several days	Not at all	Not at all	Not at all	Several days	Not at all	Not at all	Not at all	Somewhat difficult	Agree	Agree	Agree	Neutral	Agree	Neutral	Family support;Religion;Friends support;Praying;Learn the situation;Sleep;watch tv;Weekly work planning and being productive (satisfaction with Job achievements)	Yes	Yes	Agree	Neutral	Neutral	Neutral	Neutral
364	Female	25	Islam	Single	Family	Claims assessor	0.5	Home	No	I do not provide healthcare directly to the patients (such as public health specialists, healthcare administrators, etc)	No	More than half the days	More than half the days	Nearly every day	Nearly every day	Several days	Not at all	Nearly every day	Several days	More than half the days	Not at all	Not at all	Nearly every day	Not at all	Not at all	Not at all	Not at all	Somewhat difficult	Agree	Agree	Agree	Agree	Agree	Agree	Religion;Praying;Sleep	No	No	Strongly agree	Strongly agree	Strongly agree	Strongly disagree	Strongly disagree
365	Male	30	Islam	Married	Family	Medical representation	6	Home	No	I am providing healthcare directly to the patients (such as doctors, nurses, pharmacists, etc)	No	Several days	Several days	Several days	Several days	Several days	Several days	Not at all	Nearly every day	Several days	Several days	More than half the days	More than half the days	Several days	More than half the days	Several days	Not at all	Somewhat difficult	Neutral	Disagree	Disagree	Agree	Neutral	Agree	Family support;Religion;Sleep	No	No	Strongly disagree	Strongly disagree	Strongly disagree	Strongly disagree	Strongly disagree
366	Male	24	Islam	Single	Family	Doctor	1	Clinics	No	I am providing healthcare directly to the patients (such as doctors, nurses, pharmacists, etc)	No	Several days	Not at all	Several days	Several days	Not at all	Not at all	Several days	More than half the days	Several days	More than half the days	Several days	Several days	Not at all	Several days	Not at all	Not at all	Somewhat difficult	Agree	Agree	Agree	Agree	Agree	Agree	Exercise;Sleep and Adequate Food;Learn new things (sewing)	No	No	Agree	Agree	Disagree	Neutral	Disagree
367	Male	39	Islam	Married	Family	Sales manager @ pharmaceutical company	17	Pharmaceutical company	No	I do not provide healthcare directly to the patients (such as public health specialists, healthcare administrators, etc)	No	Not at all	Not at all	Not at all	Not at all	Not at all	Not at all	Not at all	Several days	Not at all	Not at all	Not at all	Not at all	Not at all	Not at all	Not at all	Not at all	Not difficult at all	Disagree	Neutral	Neutral	Disagree	Neutral	Neutral	Exercise;Positive thinking;Praying;watch tv	No	Yes	Agree	Agree	Agree	Agree	Agree
368	Male	40	Islam	Single	Alone	Clinical pharmacist	15	Freelance	No	I am providing healthcare directly to the patients (such as doctors, nurses, pharmacists, etc)	No	More than half the days	Several days	Several days	Several days	Not at all	More than half the days	Not at all	More than half the days	Not at all	More than half the days	Several days	Not at all	Several days	Several days	Not at all	Not at all	Somewhat difficult	Neutral	Agree	Agree	Agree	Agree	Agree	Exercise;Sleep;I am spending a lot of time planning our global response and trying new ideas as the situation evolves	No	No	Neutral	Neutral	Neutral	Neutral	Neutral
369	Female	25	Islam	Single	Family	Medical representation	2.5	Before the current situation I was working in field but now Iâ€™m working remotely from home.	No	I do not provide healthcare directly to the patients (such as public health specialists, healthcare administrators, etc)	No	More than half the days	More than half the days	More than half the days	More than half the days	More than half the days	More than half the days	More than half the days	More than half the days	More than half the days	More than half the days	More than half the days	Several days	Several days	Several days	Several days	Several days	Somewhat difficult	Agree	Agree	Agree	Agree	Agree	Agree	Learn the situation;Sleep	Yes	Yes	Neutral	Disagree	Disagree	Disagree	Neutral
370	Female	24	Islam	Married	Family	Industrial Pharmacist (Procurement Dept)	2	Factory	No	I do not provide healthcare directly to the patients (such as public health specialists, healthcare administrators, etc)	No	More than half the days	Several days	Several days	Several days	More than half the days	Several days	More than half the days	Several days	Several days	Several days	More than half the days	More than half the days	Several days	More than half the days	Several days	Not at all	Somewhat difficult	Agree	Agree	Agree	Agree	Agree	Agree	Family support;Religion;Exercise;Praying;Sleep;Weekly work planning and being productive (satisfaction with Job achievements)	No	No	Disagree	Disagree	Disagree	Disagree	Strongly disagree
371	Male	40	Islam	Married	Family	Medical representation	17	Home	No	I do not provide healthcare directly to the patients (such as public health specialists, healthcare administrators, etc)	No	Several days	Not at all	Not at all	Several days	Not at all	More than half the days	Several days	Several days	Several days	Several days	Several days	Not at all	Not at all	Not at all	Not at all	Not at all	Somewhat difficult	Agree	Agree	Agree	Neutral	Agree	Agree	Positive thinking;Friends support;Sleep	No	No	Agree	Strongly agree	Disagree	Strongly agree	Neutral
372	Female	26	Islam	Single	Family	Industrial Pharmacist (Procurement Dept)	3	Freelance;Industrial/Corporate Clinics	No	I do not provide healthcare directly to the patients (such as public health specialists, healthcare administrators, etc)	No	Several days	Several days	Not at all	Several days	Not at all	Several days	Not at all	Several days	Several days	Several days	Several days	Not at all	Several days	Several days	Not at all	Not at all	Somewhat difficult	Neutral	Agree	Agree	Agree	Agree	Agree	Religion;Exercise;Positive thinking;Praying;Learn the situation	No	No	Agree	Agree	Agree	Agree	Agree
373	Female	26	Islam	Single	Family	Senior QC analyst in a pharmaceutical company	3	Laboratory	No	I do not provide healthcare directly to the patients (such as public health specialists, healthcare administrators, etc)	No	More than half the days	More than half the days	More than half the days	More than half the days	More than half the days	More than half the days	More than half the days	More than half the days	More than half the days	More than half the days	More than half the days	More than half the days	Not at all	Several days	Several days	Not at all	Somewhat difficult	Agree	Agree	Agree	Agree	Agree	Agree	Family support;Religion;Praying	No	No	Agree	Agree	Disagree	Neutral	Strongly disagree
374	Female	39	Islam	Married	Family	Community pharmacist	18	University	No	I do not provide healthcare directly to the patients (such as public health specialists, healthcare administrators, etc)	No	Several days	Not at all	Several days	Several days	Not at all	Not at all	Not at all	Several days	Several days	Not at all	Several days	Several days	Not at all	Several days	Several days	Not at all	Somewhat difficult	Neutral	Agree	Agree	Agree	Agree	Agree	Family support;Friends support;Weekly work planning and being productive (satisfaction with Job achievements)	No	No	Strongly agree	Strongly agree	Disagree	Strongly agree	Neutral
375	Female	26	Islam	Married	Family	Clinical pharmacist	2		No	I do not provide healthcare directly to the patients (such as public health specialists, healthcare administrators, etc)	No	Several days	Several days	More than half the days	Nearly every day	Several days	Several days	Several days	Nearly every day	More than half the days	Nearly every day	More than half the days	More than half the days	Nearly every day	Several days	More than half the days	Not at all	Somewhat difficult	Agree	Agree	Agree	Neutral	Agree	Neutral	Family support;Religion;Mindfulness Meditation;Praying;Sleep;watch tv	No	No	Agree	Agree	Neutral	Agree	Disagree
376	Male	35	Christianity	Married	Family	Doctor	10	Hospital	Yes	I am providing healthcare directly to the patients (such as doctors, nurses, pharmacists, etc)	Yes	Several days	More than half the days	Several days	More than half the days	Several days	Several days	More than half the days	More than half the days	Several days	Several days	Nearly every day	More than half the days	Not at all	Not at all	Not at all	Not at all	Very difficult	Agree	Agree	Agree	Agree	Agree	Agree	Family support;Peer support;Religion;Exercise;Friends support;Praying	No	No	Strongly agree	Strongly agree	Disagree	Neutral	Agree
377	Female	26	Islam	Single	Family	Medical representation	2	Home	No	I am providing healthcare directly to the patients (such as doctors, nurses, pharmacists, etc)	No	Several days	Not at all	Several days	Not at all	Not at all	Nearly every day	More than half the days	More than half the days	Several days	Not at all	More than half the days	Not at all	Not at all	Several days	Not at all	Not at all	Somewhat difficult	Neutral	Agree	Agree	Agree	Neutral	Agree	Religion;Exercise;Positive thinking;Friends support;Praying;Sleep;Weekly work planning and being productive (satisfaction with Job achievements)	Yes	No	Neutral	Agree	Disagree	Neutral	Disagree
378	Female	25	Islam	Single	Family	Clinical pharmacist	0	Home	No	I do not provide healthcare directly to the patients (such as public health specialists, healthcare administrators, etc)	No	Several days	Several days	Several days	Several days	Not at all	More than half the days	Several days	Not at all	Several days	Several days	Several days	Several days	Several days	Several days	Several days	Several days	Somewhat difficult	Agree	Agree	Agree	Agree	Neutral	Agree	Positive thinking	Yes	Yes	Disagree	Disagree	Disagree	Disagree	Disagree
379	Female	35	Islam	Married	Family	Clinical pharmacist	14	Hospital	No	I am providing healthcare directly to the patients (such as doctors, nurses, pharmacists, etc)	No	More than half the days	Several days	Several days	Several days	Several days	Several days	Several days	Several days	Several days	Several days	Several days	Several days	Several days	Several days	Several days	Not at all	Somewhat difficult	Agree	Agree	Agree	Agree	Agree	Agree	Family support;Religion;Positive thinking;Praying;watch tv	No	No	Strongly disagree	Strongly disagree	Disagree	Strongly disagree	Strongly disagree
380	Male	62	Islam	Single	Alone	Doctor	33	Hospital	No	I am providing healthcare directly to the patients (such as doctors, nurses, pharmacists, etc)	No	Not at all	Not at all	Not at all	Not at all	Not at all	Not at all	Not at all	Not at all	Not at all	Not at all	Several days	Not at all	Not at all	Not at all	Not at all	Not at all	Not difficult at all	Agree	Agree	Agree	Disagree	Agree	Disagree	Family support;Peer support;Religion;Exercise;Praying;Weekly work planning and being productive (satisfaction with Job achievements)	Yes	Yes	Neutral	Neutral	Agree	Strongly agree	Strongly agree
381	Male	26	Islam	Single	Alone	Doctor;Clinical pharmacist	1	Hospital	Yes	I do not provide healthcare directly to the patients (such as public health specialists, healthcare administrators, etc)	No	Nearly every day	Nearly every day	Nearly every day	More than half the days	More than half the days	Several days	Several days	Nearly every day	Several days	Not at all	Several days	Several days	More than half the days	Nearly every day	Several days	Not at all	Not difficult at all	Agree	Agree	Agree	Disagree	Agree	Agree	Exercise;Mindfulness Meditation;Friends support;Weekly work planning and being productive (satisfaction with Job achievements)	No	No	Strongly disagree	Neutral	Strongly agree	Strongly disagree	Strongly disagree
382	Female	27	Islam	Married	Family	Clinical pharmacist	3	Hospital	No	I am providing healthcare directly to the patients (such as doctors, nurses, pharmacists, etc)	No	Several days	Several days	Several days	Not at all	Not at all	Not at all	Not at all	Not at all	Not at all	Not at all	Several days	Not at all	Not at all	Several days	Not at all	Not at all	Somewhat difficult	Neutral	Agree	Agree	Neutral	Neutral	Agree	Family support;Religion;Positive thinking;Friends support;Sleep and Adequate Food;Praying;Reading too much;Learn the situation;watch tv	Yes	Yes	Agree	Neutral	Neutral	Neutral	Disagree
383	Male	26	Islam	Single	Family	Community pharmacist	1.5	Home	No	I am providing healthcare directly to the patients (such as doctors, nurses, pharmacists, etc)	No	More than half the days	More than half the days	More than half the days	More than half the days	Several days	More than half the days	Several days	More than half the days	More than half the days	More than half the days	Several days	Several days	More than half the days	Not at all	Several days	Not at all	Not difficult at all	Neutral	Agree	Agree	Agree	Neutral	Agree	Friends support	No	No	Agree	Neutral	Neutral	Strongly agree	Neutral
384	Female	21	Islam	Single	Family	Pharmacy student not specialized yet in community pharmacy or elsewhere	2	Home	No	I do not provide healthcare directly to the patients (such as public health specialists, healthcare administrators, etc)	No	Several days	Several days	Several days	Several days	Several days	Several days	Several days	Not at all	Several days	Nearly every day	Nearly every day	Nearly every day	Several days	Not at all	Several days	Not at all	Somewhat difficult	Agree	Agree	Agree	Agree	Neutral	Agree	Praying;Praying and eating too much snacks that keep me chewing	No	No	Neutral	Neutral	Neutral	Neutral	Neutral
385	Female	23	Islam	Single	Family	Community pharmacist	0.5	Pharmacy	No	I am providing healthcare directly to the patients (such as doctors, nurses, pharmacists, etc)	No	Nearly every day	More than half the days	More than half the days	Not at all	More than half the days	More than half the days	Nearly every day	Several days	Nearly every day	Nearly every day	More than half the days	More than half the days	More than half the days	Nearly every day	Nearly every day	More than half the days	Somewhat difficult	Neutral	Neutral	Agree	Agree	Agree	Agree	Positive thinking	Yes	No	Agree	Agree	Agree	Agree	Agree
386	Male	30	Islam	Single	Friends	Medical representation	5	Ph corp	No	I do not provide healthcare directly to the patients (such as public health specialists, healthcare administrators, etc)	Yes	More than half the days	More than half the days	More than half the days	Several days	Several days	More than half the days	Several days	Several days	Several days	Several days	Several days	Several days	More than half the days	More than half the days	Several days	Not at all	Somewhat difficult	Agree	Agree	Agree	Agree	Neutral	Agree	Family support;Religion;Exercise;Positive thinking;Friends support;Praying	No	No	Strongly disagree	Strongly disagree	Neutral	Strongly disagree	Disagree
387	Female	23	Islam	Single	Family	Community pharmacist;Public health specialist;Medical student	0	University	No	I do not provide healthcare directly to the patients (such as public health specialists, healthcare administrators, etc)	No	Several days	Several days	Not at all	More than half the days	Not at all	Several days	Several days	Several days	Several days	Several days	Not at all	Several days	Several days	Several days	Several days	Several days	Not difficult at all	Agree	Agree	Agree	Agree	Neutral	Agree	Family support;Positive thinking;Friends support;Praying;Learn new things (sewing);watch tv	No	No	Strongly disagree	Strongly disagree	Disagree	Neutral	Disagree
388	Female	41	Islam	Single	Family	Doctor	17	Hospital;University	No	I am providing healthcare directly to the patients (such as doctors, nurses, pharmacists, etc)	Yes	Several days	More than half the days	More than half the days	Several days	Not at all	Not at all	Several days	More than half the days	More than half the days	Not at all	Several days	Not at all	Several days	Not at all	Not at all	Not at all	Somewhat difficult	Agree	Agree	Agree	Agree	Agree	Agree	Family support;Religion	No	No	Agree	Strongly agree	Neutral	Neutral	Neutral
389	Female	28	Islam	Single	Family	Doctor	2	Hospital	No	I am providing healthcare directly to the patients (such as doctors, nurses, pharmacists, etc)	No	Several days	Several days	More than half the days	Several days	Several days	Nearly every day	Nearly every day	Several days	Several days	Several days	Several days	More than half the days	Not at all	Several days	Not at all	Not at all	Somewhat difficult	Agree	Agree	Agree	Agree	Disagree	Agree	Family support;Praying	No	No	Agree	Agree	Neutral	Agree	Neutral
390	Male	25	Christianity	Single	Family	Community pharmacist	2	Pharmacy	No	I am providing healthcare directly to the patients (such as doctors, nurses, pharmacists, etc)	No	Several days	Not at all	Not at all	Not at all	Not at all	Not at all	Several days	Not at all	Several days	Not at all	Several days	Not at all	Not at all	Several days	Not at all	Several days	Somewhat difficult	Neutral	Agree	Agree	Neutral	Agree	Agree	Reading too much	Yes	Yes	Agree	Neutral	Neutral	Strongly agree	Neutral
391	Female	24	Islam	Single	Family	Industrial Pharmacist (Procurement Dept)	3	Pharmaceutical company (industrial)	No	I do not provide healthcare directly to the patients (such as public health specialists, healthcare administrators, etc)	Yes	Several days	Several days	Several days	Several days	Not at all	More than half the days	Several days	More than half the days	Several days	Not at all	Several days	Not at all	Several days	More than half the days	Not at all	Not at all	Somewhat difficult	Agree	Agree	Agree	Neutral	Agree	Agree	Family support;Religion;Positive thinking;Sleep and Adequate Food;Praying;Sleep;Weekly work planning and being productive (satisfaction with Job achievements)	No	No	Neutral	Neutral	Neutral	Agree	Disagree
392	Female	27	Islam	Single	Family	Clinical pharmacist	3	Hospital	Yes	I am providing healthcare directly to the patients (such as doctors, nurses, pharmacists, etc)	Yes	Not at all	Not at all	Not at all	Not at all	Several days	Not at all	Not at all	Several days	Several days	Not at all	Several days	Not at all	Not at all	Not at all	Not at all	Not at all	Somewhat difficult	Neutral	Agree	Neutral	Agree	Agree	Neutral	Religion;Praying;watch tv	No	No	Agree	Strongly agree	Disagree	Neutral	Disagree
393	Female	23	Islam	Married	Family	HR	4	Home	Yes	I do not provide healthcare directly to the patients (such as public health specialists, healthcare administrators, etc)	No	Not at all	More than half the days	Not at all	Several days	More than half the days	More than half the days	Not at all	Nearly every day	Not at all	More than half the days	Several days	More than half the days	Several days	Several days	Not at all	More than half the days	Somewhat difficult	Agree	Agree	Agree	Neutral	Neutral	Neutral	Family support;Religion;Praying;Sleep	No	No	Disagree	Strongly disagree	Strongly disagree	Disagree	Strongly disagree
394	Female	30	Islam	Single	Family	Clinical pharmacist	6	Hospital	No	I am providing healthcare directly to the patients (such as doctors, nurses, pharmacists, etc)	Yes	Several days	Several days	Several days	More than half the days	Not at all	Several days	Not at all	Several days	Several days	More than half the days	Several days	More than half the days	Not at all	Several days	Several days	More than half the days	Somewhat difficult	Neutral	Agree	Agree	Agree	Agree	Agree	Family support;Religion;Praying;Sleep;watch tv	No	No	Agree	Agree	Neutral	Agree	Neutral
395	Female	27	Islam	Single	Family	Clinical pharmacist	2	Hospital	Yes	I am providing healthcare directly to the patients (such as doctors, nurses, pharmacists, etc)	Yes	Nearly every day	Nearly every day	Nearly every day	Nearly every day	Nearly every day	Nearly every day	Nearly every day	Nearly every day	More than half the days	More than half the days	Nearly every day	Nearly every day	Nearly every day	Nearly every day	Nearly every day	Nearly every day	Very difficult	Neutral	Agree	Agree	Agree	Agree	Agree	Religion;Friends support;Praying;watch tv	No	No	Agree	Agree	Neutral	Neutral	Disagree
396	Male	30	Islam	Single	Family	Clinical pharmacist	7	Hospital	Yes	I am providing healthcare directly to the patients (such as doctors, nurses, pharmacists, etc)	Yes	Several days	Several days	More than half the days	Several days	Several days	Several days	Several days	Several days	Several days	Several days	More than half the days	Several days	Not at all	Not at all	Not at all	Not at all	Somewhat difficult	Neutral	Agree	Agree	Neutral	Agree	Agree	Family support;Religion;Exercise;Positive thinking;Praying	No	No	Agree	Agree	Disagree	Agree	Neutral
397	Female	24	Islam	Single	Family	Community pharmacist;Teaching assistant	2	Pharmacy	No	I am providing healthcare directly to the patients (such as doctors, nurses, pharmacists, etc)	Yes	Several days	Not at all	Several days	Several days	Not at all	Several days	Several days	Not at all	Several days	Not at all	Several days	Not at all	More than half the days	Not at all	Not at all	Not at all	Somewhat difficult	Agree	Agree	Agree	Agree	Agree	Agree	Positive thinking;Praying	No	No	Agree	Strongly agree	Agree	Agree	Neutral
398	Male	30	Islam	Single	Family	Doctor	3	Hospital;Freelance;Office based in NGO offering primary health care	No	I do not provide healthcare directly to the patients (such as public health specialists, healthcare administrators, etc)	No	Several days	More than half the days	More than half the days	Several days	Several days	Several days	More than half the days	Several days	Several days	Several days	Several days	Several days	Several days	Several days	Several days	Not at all	Somewhat difficult	Agree	Agree	Agree	Agree	Neutral	Agree	Family support;Peer support;Religion;Friends support;Sleep and Adequate Food;Learn the situation;watch tv;Weekly work planning and being productive (satisfaction with Job achievements)	Yes	No	Agree	Agree	Agree	Agree	Neutral
399	Female	25	Islam	Married	Family	Pharmacist in the insurance field	2	Insurance office	No	I do not provide healthcare directly to the patients (such as public health specialists, healthcare administrators, etc)	No	Nearly every day	Nearly every day	Nearly every day	Nearly every day	Nearly every day	Nearly every day	Nearly every day	Nearly every day	Several days	More than half the days	Not at all	More than half the days	Several days	Several days	More than half the days	Nearly every day	Extremely difficult	Neutral	Agree	Neutral	Neutral	Neutral	Neutral	Family support;Religion;Friends support	No	No	Agree	Neutral	Agree	Disagree	Strongly agree
400	Female	24	Islam	Single	Family	Clinical pharmacist;Member of Covid-19 crisis management comitee at my hospital;Member of the scientific committee and Covid crisis room at the ministry of health	1	Clinics;Office, Ministry of Health and Sports	No	I do not provide healthcare directly to the patients (such as public health specialists, healthcare administrators, etc)	No	Several days	Not at all	Not at all	Several days	Not at all	Several days	Not at all	Several days	Not at all	Several days	Several days	Several days	Not at all	Several days	Not at all	Not at all	Somewhat difficult	Neutral	Agree	Agree	Agree	Agree	Agree	Family support;Religion;Exercise;Positive thinking;Mindfulness Meditation;Friends support;Sleep and Adequate Food;Praying;Sleep;Learn new things (sewing);I am spending a lot of time planning our global response and trying new ideas as the situation evolves;Weekly work planning and being productive (satisfaction with Job achievements)	Yes	No	Strongly agree	Strongly agree	Strongly disagree	Strongly agree	Neutral
401	Female	25	Islam	Single	Family	Dentist	1	Clinics	No	I am providing healthcare directly to the patients (such as doctors, nurses, pharmacists, etc)	No	Several days	Not at all	Several days	Not at all	Not at all	Several days	Several days	Not at all	Several days	Not at all	Several days	Not at all	Several days	Not at all	Not at all	Not at all	Not difficult at all	Agree	Agree	Agree	Neutral	Agree	Agree	Family support;Religion;Positive thinking;Praying;Learn the situation;Learn new things (sewing)	No	No	Strongly agree	Agree	Neutral	Strongly agree	Agree
402	Female	24	Islam	Single	Family	Clinical pharmacist	1	Hospital	Yes	I am providing healthcare directly to the patients (such as doctors, nurses, pharmacists, etc)	No	More than half the days	More than half the days	More than half the days	More than half the days	Several days	More than half the days	More than half the days	More than half the days	More than half the days	More than half the days	More than half the days	More than half the days	More than half the days	Several days	Several days	Several days	Very difficult	Agree	Agree	Agree	Agree	Agree	Agree	Religion;Friends support;Praying;Sleep	No	No	Strongly agree	Agree	Disagree	Agree	Agree
403	Female	26	Islam	Single	Family	Regulatory Pharmacist	3	Home	No	I do not provide healthcare directly to the patients (such as public health specialists, healthcare administrators, etc)	No	Nearly every day	Nearly every day	Nearly every day	Nearly every day	More than half the days	More than half the days	More than half the days	More than half the days	More than half the days	More than half the days	More than half the days	Nearly every day	Not at all	Nearly every day	Not at all	Not at all	Somewhat difficult	Agree	Agree	Agree	Agree	Agree	Agree	Religion;Exercise;Praying;watch tv	No	No	Strongly disagree	Disagree	Disagree	Neutral	Neutral
